# Supplementary material for: The Genome of Nosema sp. Isolate YNPr: A Comparative Analysis of Genome Evolution within the Nosema/Vairimorpha Clade
Source: PLoS One. 2016 Sep 6;11(9):e0162336. doi: 10.1371/journal.pone.0162336 (PMC5012567; doi:10.1371/journal.pone.0162336)
Supplement: S1 Table — (XLS) [file pone.0162336.s004.xls]

## Sheet: Sheet1
S1 Table. The annotation of all genes in the Nosema sp. YNPr genome.
Gene	Gene Feature					COG								Swissprot									Nr									Nt									Interpro	GO
	Start	End	Length	Strand	Scaffold	Portein name in COG	Organism	Function code	COG id	COG class defination	Color	Function class defination	Function code(first letter)	Swissprot Name	Start	End	Length	Score	E-value	Overlap/Total	Identity	Anno	Nr Name	Start	End	Length	Score	E-value	Overlap/Total	Identity	Anno	Nt	Start	End	Length	Score	E-value	Overlap/Total	Identity	Anno		Biological Process	Cellular Component	Molecular Function
orf00001_scaffold4	170	2326	2157	+	scaffold4	ECU11g0860	Ecu	L, A	COG1643, KOG0922	HrpA-like helicases, DEAH-box RNA helicase	INFORMATION STORAGE AND PROCESSING	Replication, recombination and repair , RNA processing and modification	L, A	sp|Q09530|MOG5_CAEEL	556	1149	1200	426	1e-133	233/599	38	Probable pre-mRNA-splicing factor ATP-dependent RNA helicase mog-5 OS=Caenorhabditis elegans GN=mog-5 PE=1 SV=1	gb|EOB14642.1|	43	695	722	695	0	348/657	52	Putative pre-mRNA-splicing factor ATP-dependent RNA helicase DHX16 [Nosema bombycis CQ1]	gb|GAJS01047645.1|	1	282	282	551	1e-152	281/282	99	TSA: Chilo suppressalis Unigene49480_All transcribed RNA sequence	|IPR001650:Helicase, C-terminal|IPR007502:Helicase-associated domain|IPR011545:DNA/RNA helicase, DEAD/DEAH box type, N-terminal|IPR011709:Domain of unknown function DUF1605|IPR014001:DEAD-like helicase|			|GO:0003676:nucleic acid binding|GO:0004386:helicase activity|GO:0005524:ATP binding|GO:0008026:ATP-dependent helicase activity|
orf00002_scaffold4	2539	3363	825	-	scaffold4	ECU09g1730	Ecu	K	COG5157, KOG3786	RNA polymerase II assessory factor, RNA polymerase II assessory factor Cdc73p	INFORMATION STORAGE AND PROCESSING	Transcription	K										gb|EOB14636.1|	1	271	279	204	3e-62	110/271	40	hypothetical protein NBO_20g0024 [Nosema bombycis CQ1]	gb|GAJS01045223.1|	1	257	257	502	1e-138	256/257	99	TSA: Chilo suppressalis Unigene47056_All transcribed RNA sequence	|IPR007852:RNA polymerase II accessory factor, Cdc73|
orf00003_scaffold4	3402	4004	603	+	scaffold4	ECU11g0750	Ecu	R, O	COG1094, KOG3273	Predicted RNA-binding protein (contains KH domains), Predicted RNA-binding protein Pno1p interacting with Nob1p and involved in 26S proteasome assembly	POORLY CHARACTERIZED, CELLULAR PROCESSES AND SIGNALING	General function prediction only , Posttranslational modification, protein turnover, chaperones	R, O	sp|Q6VEU3|PNO1_DANRE	76	252	252	168	3e-51	73/177	41	RNA-binding protein PNO1 OS=Danio rerio GN=pno1 PE=2 SV=2	gb|EOB13244.1|	2	194	194	320	1e-110	150/193	77	RNA-binding protein PNO1 [Nosema bombycis CQ1]	ref|XM_002996442.1|	82	608	618	244	9e-61	426/527	80	Nosema ceranae BRL01 hypothetical protein (NCER_100423) mRNA, complete cds
orf00004_scaffold4	4058	4945	888	+	scaffold4	ECU11g0570	Ecu	R, O	COG1310, KOG1555	Predicted metal-dependent protease of the PAD1/JAB1 superfamily, 26S proteasome regulatory complex, subunit RPN11	POORLY CHARACTERIZED, CELLULAR PROCESSES AND SIGNALING	General function prediction only , Posttranslational modification, protein turnover, chaperones	R, O	sp|Q8SQY3|RPN11_ENCCU	1	294	294	462	1e-165	216/294	73	26S proteasome regulatory subunit RPN11 OS=Encephalitozoon cuniculi (strain GB-M1) GN=RPN11 PE=1 SV=1	ref|XP_003073902.1|	1	294	294	474	1e-167	221/294	75	metal-dependent protease [Encephalitozoon intestinalis ATCC 50506] gb|ADM12542.1| metal-dependent protease [Encephalitozoon intestinalis ATCC 50506]	gb|GAJS01050324.1|	323	1	323	640	1e-180	323/323	100	TSA: Chilo suppressalis Unigene52161_All transcribed RNA sequence	|IPR000555:Mov34/MPN/PAD-1|			|GO:0005515:protein binding|
orf00005_scaffold4	5396	6814	1419	-	scaffold4	ECU11g0770_2	Ecu	A	COG5239	mRNA deadenylase, exonuclease subunit and related nucleases	INFORMATION STORAGE AND PROCESSING	RNA processing and modification	A	sp|C4V7I7|CCR4_NOSCE	1	475	476	726	0	349/475	73	Probable glucose-repressible alcohol dehydrogenase transcriptional effector homolog OS=Nosema ceranae (strain BRL01) GN=CCR4 PE=3 SV=1	gb|EOB14634.1|	1	474	479	598	0	301/475	63	Glucose-repressible alcohol dehydrogenase transcriptional effector [Nosema bombycis CQ1]	gb|GAJS01045844.1|	1	263	263	474	1e-129	257/263	97	TSA: Chilo suppressalis Unigene47677_All transcribed RNA sequence	|IPR001611:Leucine-rich repeat|IPR003591:Leucine-rich repeat, typical subtype|IPR005135:Endonuclease/exonuclease/phosphatase|			|GO:0005515:protein binding|
orf00006_scaffold4	6844	7329	486	-	scaffold4	ECU11g0780	ecu	J	KOG3320	40S ribosomal protein S7	INFORMATION STORAGE AND PROCESSING	Translation, ribosomal structure and biogenesis	J	sp|Q8SQX3|RS7_ENCCU	1	170	170	131	2e-38	70/170	41	40S ribosomal protein S7 OS=Encephalitozoon cuniculi (strain GB-M1) GN=RPS7 PE=1 SV=2	gb|ADZ95621.1|	1	163	163	204	2e-65	99/163	60	40S ribosomal protein S7 [Nosema bombycis] gb|EOB11409.1| 40S ribosomal protein S7 [Nosema bombycis CQ1]	gb|GAJS01034950.1|	482	4	482	837	0	464/479	96	TSA: Chilo suppressalis Unigene36770_All transcribed RNA sequence
orf00007_scaffold4	8271	10391	2121	-	scaffold4	ECU11g0790	Ecu	U	COG5047, KOG1986	Vesicle coat complex COPII, subunit SEC23	CELLULAR PROCESSES AND SIGNALING	Intracellular trafficking, secretion, and vesicular transport	U	sp|Q8SQX2|SEC23_ENCCU	12	707	707	930	0	431/697	61	Protein transport protein SEC23 OS=Encephalitozoon cuniculi (strain GB-M1) GN=SEC23 PE=1 SV=1	gb|AFN84048.1|	1	707	707	940	0	442/708	62	vesicle coat complex COPII subunit Sec23 [Encephalitozoon romaleae SJ-2008]	gb|GAJS01052821.1|	1	385	385	747	0	383/385	99	TSA: Chilo suppressalis Unigene54662_All transcribed RNA sequence	|IPR006895:Zinc finger, Sec23/Sec24-type|IPR006896:Sec23/Sec24, trunk domain|IPR006900:Sec23/Sec24, helical domain|IPR012990:Sec23/Sec24 beta-sandwich|	|GO:0006886:intracellular protein transport|GO:0006888:ER to Golgi vesicle-mediated transport|	|GO:0030127:COPII vesicle coat|	|GO:0008270:zinc ion binding|
orf00008_scaffold4	10440	12473	2034	+	scaffold4	ECU11g0800	Ecu	L	COG1241, KOG0480	Predicted ATPase involved in replication control, Cdc46/Mcm family, DNA replication licensing factor, MCM6 component	INFORMATION STORAGE AND PROCESSING	Replication, recombination and repair	L	sp|D3ZVK1|MCM8_RAT	184	830	830	374	1e-117	224/647	34	DNA helicase MCM8 OS=Rattus norvegicus GN=Mcm8 PE=2 SV=1	gb|EOB14631.1|	1	674	674	735	0	372/694	53	DNA replication licensing factor MCM8, partial [Nosema bombycis CQ1]	gb|GAJS01047700.1|	283	1	283	561	1e-155	283/283	100	TSA: Chilo suppressalis Unigene49535_All transcribed RNA sequence	|IPR001208:DNA-dependent ATPase MCM|IPR003593:ATPase, AAA+ type, core|	|GO:0006260:DNA replication|		|GO:0003677:DNA binding|GO:0005524:ATP binding|GO:0000166:nucleotide binding|GO:0017111:nucleoside-triphosphatase activity|
orf00009_scaffold4	12783	13559	777	-	scaffold4	ECU11g0810	Ecu	J, R	COG2007, KOG3163	Ribosomal protein S8E, Uncharacterized conserved protein related to ribosomal protein S8E	INFORMATION STORAGE AND PROCESSING, POORLY CHARACTERIZED	Translation, ribosomal structure and biogenesis , General function prediction only	J, R	sp|Q4P3S7|NSA2_USTMA	14	271	273	323	1e-111	148/258	57	Ribosome biogenesis protein NSA2 OS=Ustilago maydis (strain 521 / FGSC 9021) GN=NSA2 PE=3 SV=1	gb|EOB11225.1|	1	257	257	444	1e-157	216/258	83	hypothetical protein NBO_1395gi001 [Nosema bombycis CQ1]	ref|XM_002996436.1|	1	346	366	260	2e-65	294/347	84	Nosema ceranae BRL01 hypothetical protein (NCER_100415) mRNA, complete cds	|IPR022309:Ribosomal protein S8e/ribosomal biogenesis NSA2|
orf00010_scaffold4	13834	14838	1005	-	scaffold4	ECU11g0820	Ecu	L	COG0468, KOG1433	RecA/RadA recombinase, DNA repair protein RAD51/RHP55	INFORMATION STORAGE AND PROCESSING	Replication, recombination and repair	L	sp|Q06609|RAD51_HUMAN	14	339	339	461	1e-163	217/329	65	DNA repair protein RAD51 homolog 1 OS=Homo sapiens GN=RAD51 PE=1 SV=1	gb|AAK68858.1|	3	333	333	616	0	290/331	87	DNA repair protein [Nosema bombycis] gb|EOB11895.1| DNA repair protein RAD51 A [Nosema bombycis CQ1]	ref|XM_002996435.1|	145	999	999	498	1e-137	704/855	82	Nosema ceranae BRL01 hypothetical protein (NCER_100414) mRNA, complete cds	|IPR003593:ATPase, AAA+ type, core|IPR011941:DNA recombination/repair protein Rad51|IPR013632:DNA recombination and repair protein Rad51, C-terminal|IPR016467:DNA recombination and repair protein, RecA-like|	|GO:0006281:DNA repair|		|GO:0000166:nucleotide binding|GO:0017111:nucleoside-triphosphatase activity|GO:0003684:damaged DNA binding|GO:0005524:ATP binding|GO:0008094:DNA-dependent ATPase activity|
orf00011_scaffold4	15550	16650	1101	+	scaffold4	ECU11g0850	Ecu	I	COG1502, KOG3964	Phosphatidylserine/phosphatidylglycerophosphate/cardiolipin synthases and related enzymes, Phosphatidylglycerolphosphate synthase	METABOLISM	Lipid transport and metabolism	I										ref|XP_003073932.1|	6	370	371	216	2e-64	128/367	34	CDP diacylglycerol serine [Encephalitozoon intestinalis ATCC 50506] gb|ADM12572.1| CDP diacylglycerol serine [Encephalitozoon intestinalis ATCC 50506]										|IPR001736:Phospholipase D/Transphosphatidylase|	|GO:0008152:metabolic process|		|GO:0003824:catalytic activity|
orf00012_scaffold4	16839	17165	327	-	scaffold4	ECU11g0830	Ecu	K	COG5162, KOG3423	Transcription initiation factor TFIID, subunit TAF10 (also component of histone acetyltransferase SAGA)	INFORMATION STORAGE AND PROCESSING	Transcription	K	sp|Q8K0H5|TAF10_MOUSE	111	217	218	93.6	9e-24	43/107	40	Transcription initiation factor TFIID subunit 10 OS=Mus musculus GN=Taf10 PE=1 SV=1	ref|XP_003888326.1|	1	108	108	167	2e-52	72/108	66	transcription initiation factor TFIID subunit TAF10 [Encephalitozoon hellem ATCC 50504] gb|AFM99345.1| transcription initiation factor TFIID subunit TAF10 [Encephalitozoon hellem ATCC 50504]										|IPR003923:Transcription initiation factor TFIID, 23-30kDa subunit|	|GO:0006352:transcription initiation, DNA-dependent|	|GO:0005634:nucleus|	|GO:0003702:RNA polymerase II transcription factor activity|
orf00013_scaffold4	17845	19608	1764	+	scaffold4	ECU08g1120	Ecu	KL	COG1199, KOG1133	Rad3-related DNA helicases, Helicase of the DEAD superfamily	INFORMATION STORAGE AND PROCESSING	Transcription , Replication, recombination and repair	K, L	sp|A7TTL0|CHL1_VANPO	185	806	829	234	3e-66	202/630	32	ATP-dependent RNA helicase CHL1 OS=Vanderwaltozyma polyspora (strain ATCC 22028 / DSM 70294) GN=CHL1 PE=3 SV=1	gb|AGE95029.1|	5	616	619	461	1e-153	234/616	37	ATP dependent DNA binding helicase [Encephalitozoon cuniculi]	gb|GAJS01038952.1|	216	1	216	428	1e-116	216/216	100	TSA: Chilo suppressalis Unigene40776_All transcribed RNA sequence	|IPR006554:Helicase-like, DEXD box c2 type|IPR006555:Helicase, ATP-dependent, c2 type|IPR010614:DEAD2|IPR013020:DNA helicase (DNA repair), Rad3 type|IPR014001:DEAD-like helicase|	|GO:0006139:nucleobase, nucleoside, nucleotide and nucleic acid metabolic process|		|GO:0004003:ATP-dependent DNA helicase activity|GO:0016818:hydrolase activity, acting on acid anhydrides, in phosphorus-containing anhydrides|GO:0003676:nucleic acid binding|GO:0005524:ATP binding|GO:0008026:ATP-dependent helicase activity|GO:0003677:DNA binding|GO:0016817:hydrolase activity, acting on acid anhydrides|
orf00014_scaffold4	19684	20223	540	-	scaffold4	ECU08g1130	ecu	A	KOG2780	Ribosome biogenesis protein RPF1, contains IMP4 domain	INFORMATION STORAGE AND PROCESSING	RNA processing and modification	A										gb|AFN83530.1|	5	176	177	159	2e-47	80/172	46	hypothetical protein EROM_081140 [Encephalitozoon romaleae SJ-2008]	gb|GAJS01054004.1|	1	437	437	835	0	433/437	99	TSA: Chilo suppressalis Unigene55846_All transcribed RNA sequence	|IPR007109:Brix domain|
orf00015_scaffold4	20425	21162	738	-	scaffold4	ECU11g0550	Ecu	U, T	COG5347, KOG0706	GTPase-activating protein that regulates ARFs (ADP-ribosylation factors), involved in ARF-mediated vesicular transport, Predicted GTPase-activating protein	CELLULAR PROCESSES AND SIGNALING	Intracellular trafficking, secretion, and vesicular transport , Signal transduction mechanisms	U, T	sp|P35197|GCS1_YEAST	16	146	352	97.1	2e-22	45/131	34	ADP-ribosylation factor GTPase-activating protein GCS1 OS=Saccharomyces cerevisiae (strain ATCC 204508 / S288c) GN=GCS1 PE=1 SV=1	gb|AFN84023.1|	4	251	251	146	3e-40	96/259	37	putative Arf GTPase activating protein [Encephalitozoon romaleae SJ-2008]	gb|GAJS01039452.1|	187	1	219	331	6e-87	182/187	97	TSA: Chilo suppressalis Unigene41276_All transcribed RNA sequence	|IPR001164:Arf GTPase activating protein|	|GO:0032312:regulation of ARF GTPase activity|		|GO:0008060:ARF GTPase activator activity|GO:0008270:zinc ion binding|
orf00016_scaffold4	21315	22898	1584	-	scaffold4	ECU11g0540	Ecu	O	COG0443, KOG0102	Molecular chaperone, Molecular chaperones mortalin/PBP74/GRP75, HSP70 superfamily	CELLULAR PROCESSES AND SIGNALING	Posttranslational modification, protein turnover, chaperones	O	sp|Q95YL7|HSP70_ENCHE	9	525	593	764	0	364/517	70	Mitochondrial-type heat shock protein 70 OS=Encephalitozoon hellem GN=HSP70 PE=3 SV=1	gb|AAB81494.1|	1	523	577	910	0	446/523	85	mitochondrial Hsp70 homolog [Vairimorpha necatrix]	gb|GAJS01034766.1|	1	691	696	1235	0	672/691	97	TSA: Chilo suppressalis Unigene36586_All transcribed RNA sequence	|IPR001023:Heat shock protein Hsp70|IPR013126:Heat shock protein 70|			|GO:0005524:ATP binding|
orf00019_scaffold4	24089	24538	450	+	scaffold4	ECU11g0730	Ecu	K	COG5150, KOG0871	Class 2 transcription repressor NC2, beta subunit (Dr1)	INFORMATION STORAGE AND PROCESSING	Transcription	K	sp|O14348|NC2B_SCHPO	1	133	161	107	5e-29	55/133	41	Negative cofactor 2 complex subunit beta OS=Schizosaccharomyces pombe (strain 972 / ATCC 24843) GN=ncb2 PE=3 SV=1	gb|EOB11622.1|	1	138	145	191	8e-61	87/138	63	Negative cofactor 2 complex subunit beta [Nosema bombycis CQ1]	ref|XM_002995238.1|	1	448	453	159	3e-35	356/448	79	Nosema ceranae BRL01 hypothetical protein (NCER_101896) mRNA, complete cds	|IPR003958:Transcription factor CBF/NF-Y/archaeal histone|		|GO:0005622:intracellular|	|GO:0043565:sequence-specific DNA binding|
orf00020_scaffold4	24553	24912	360	-	scaffold4	ECU11g0720	Ecu	J	COG0051, KOG0900	Ribosomal protein S10, 40S ribosomal protein S20	INFORMATION STORAGE AND PROCESSING	Translation, ribosomal structure and biogenesis	J										gb|ACU00733.1|	1	119	119	145	1e-43	61/119	51	40S ribosomal protein S20 [Nosema bombycis]	ref|XM_002995239.1|	1	360	360	159	2e-35	290/360	80	Nosema ceranae BRL01 hypothetical protein (NCER_101897) mRNA, complete cds	|IPR001848:Ribosomal protein S10|	|GO:0006412:translation|	|GO:0005622:intracellular|GO:0005840:ribosome|	|GO:0003735:structural constituent of ribosome|
orf00021_scaffold4	24968	25897	930	-	scaffold4	ECU11g0870	Ecu	MI	COG0615, KOG2803	Cytidylyltransferase, Choline phosphate cytidylyltransferase/Predicted CDP-ethanolamine synthase	CELLULAR PROCESSES AND SIGNALING, METABOLISM	Cell wall/membrane/envelope biogenesis , Lipid transport and metabolism	M, I	sp|Q8SQW6|ECT1_ENCCU	12	320	322	297	3e-99	146/311	46	Probable ethanolamine-phosphate cytidylyltransferase OS=Encephalitozoon cuniculi (strain GB-M1) GN=MUQ1 PE=1 SV=1	gb|EOB11624.1|	6	307	307	308	1e-102	149/306	48	Ethanolamine-phosphate cytidylyltransferase [Nosema bombycis CQ1]	gb|GAJS01050196.1|	1	320	321	634	1e-178	320/320	100	TSA: Chilo suppressalis Unigene52033_All transcribed RNA sequence	|IPR004820:Cytidylyltransferase|IPR004821:Cytidyltransferase-related|	|GO:0009058:biosynthetic process|		|GO:0016779:nucleotidyltransferase activity|GO:0003824:catalytic activity|
orf00022_scaffold4	26561	26878	318	+	scaffold4	ECU11g0760	Ecu	L	COG0258, KOG2518	5'-3' exonuclease (including N-terminal domain of PolI), 5'-3' exonuclease	INFORMATION STORAGE AND PROCESSING	Replication, recombination and repair	L	sp|Q54ED2|EXO1_DICDI	1	106	1046	93.6	2e-22	44/106	41	Exonuclease 1 OS=Dictyostelium discoideum GN=exo1 PE=3 SV=1	gb|EOB14622.1|	1	106	348	129	1e-34	61/106	57	Exonuclease 1 [Nosema bombycis CQ1]	gb|GAJS01051983.1|	2	49	361	95.6	2e-16	48/48	100	TSA: Chilo suppressalis Unigene53824_All transcribed RNA sequence	|IPR006084:DNA repair protein (XPGC)/yeast Rad|IPR006085:XPG N-terminal|	|GO:0006281:DNA repair|		|GO:0004518:nuclease activity|
orf00023_scaffold4	26915	27658	744	+	scaffold4	ECU11g0760	Ecu	L	COG0258, KOG2518	5'-3' exonuclease (including N-terminal domain of PolI), 5'-3' exonuclease	INFORMATION STORAGE AND PROCESSING	Replication, recombination and repair	L	sp|Q8L6Z7|EXO1_ARATH	121	375	735	135	4e-35	88/265	33	Exonuclease 1 OS=Arabidopsis thaliana GN=EXO1 PE=2 SV=2	gb|EOB14622.1|	119	331	348	266	6e-86	130/213	61	Exonuclease 1 [Nosema bombycis CQ1]	gb|GAJS01051983.1|	86	361	361	507	1e-140	271/276	98	TSA: Chilo suppressalis Unigene53824_All transcribed RNA sequence	|IPR006084:DNA repair protein (XPGC)/yeast Rad|IPR006086:XPG/RAD2 endonuclease|IPR008918:Helix-hairpin-helix motif, class 2|	|GO:0006281:DNA repair|		|GO:0004518:nuclease activity|GO:0003677:DNA binding|GO:0003824:catalytic activity|
orf00024_scaffold4	27664	27975	312	-	scaffold4																		gb|EOB14621.1|	11	84	86	91.7	7e-23	46/74	62	hypothetical protein NBO_20g0009 [Nosema bombycis CQ1]
orf00025_scaffold4	28060	29706	1647	+	scaffold4	ECU11g0490	---	---	---	---	---	---	---										gb|EOB14620.1|	1	567	567	293	1e-89	195/575	33	hypothetical protein NBO_20g0008 [Nosema bombycis CQ1]
orf00026_scaffold4	29895	30350	456	+	scaffold4																		ref|XP_002995643.1|	17	148	148	108	3e-28	56/132	42	hypothetical protein NCER_101405 [Nosema ceranae BRL01] gb|EEQ81972.1| hypothetical protein NCER_101405 [Nosema ceranae BRL01]
orf00027_scaffold4	30360	30632	273	+	scaffold4																		gb|EOB14617.1|	3	88	89	81.6	5e-19	38/86	44	SufE-like protein [Nosema bombycis CQ1]										|IPR002634:BolA protein|
orf00028_scaffold4	30651	31871	1221	+	scaffold4	ECU09g1210	Ecu	M, MOI	COG0438, KOG1111	Glycosyltransferase, N-acetylglucosaminyltransferase complex, subunit PIG-A/SPT14, required for phosphatidylinositol biosynthesis/Sulfolipid synthase	CELLULAR PROCESSES AND SIGNALING	Cell wall/membrane/envelope biogenesis	M	sp|Q64323|PIGA_MOUSE	34	447	485	283	6e-90	166/418	39	N-acetylglucosaminyl-phosphatidylinositol biosynthetic protein OS=Mus musculus GN=Piga PE=2 SV=1	gb|EOB14458.1|	6	402	404	526	0	246/397	61	Phosphatidylinositol N-acetylglucosaminyltransferase subunit A [Nosema bombycis CQ1]	gb|GAJS01051799.1|	1	356	356	706	0	356/356	100	TSA: Chilo suppressalis Unigene53640_All transcribed RNA sequence	|IPR001296:Glycosyl transferase, group 1|IPR013234:PIGA, GPI anchor biosynthesis|	|GO:0009058:biosynthetic process|GO:0006506:GPI anchor biosynthetic process|
orf00029_scaffold4	32104	32673	570	+	scaffold4	ECU11g0510	Ecu	G	COG0726	Predicted xylanase/chitin deacetylase	METABOLISM	Carbohydrate transport and metabolism	G	sp|Q8SU65|YB51_ENCCU	73	254	254	115	8e-31	60/184	32	Polysaccharide deacetylase domain-containing protein ECU11_0510 OS=Encephalitozoon cuniculi (strain GB-M1) GN=ECU11_0510 PE=1 SV=1	gb|EJW01818.1|	64	256	258	139	3e-38	74/195	37	hypothetical protein EDEG_03695 [Edhazardia aedis USNM 41457]	ref|XM_002995595.1|	175	641	744	228	5e-56	379/467	81	Nosema ceranae BRL01 hypothetical protein (NCER_101403) mRNA, complete cds
orf00030_scaffold4	33148	34773	1626	+	scaffold4	ECU11g0880	Ecu	F	COG0504, KOG2387	CTP synthase (UTP-ammonia lyase)	METABOLISM	Nucleotide transport and metabolism	F	sp|Q8SQI7|PYRG_ENCCU	1	534	535	488	1e-167	248/541	45	CTP synthase OS=Encephalitozoon cuniculi (strain GB-M1) GN=ECU11_0480 PE=3 SV=1	gb|EOB14615.1|	1	536	541	641	0	319/536	59	CTP synthase [Nosema bombycis CQ1]	gb|GAJS01046993.1|	275	1	275	505	1e-139	270/275	98	TSA: Chilo suppressalis Unigene48828_All transcribed RNA sequence	|IPR004468:CTP synthase|IPR017456:CTP synthase, N-terminal|IPR017926:Glutamine amidotransferase type 1|	|GO:0006221:pyrimidine nucleotide biosynthetic process|		|GO:0003883:CTP synthase activity|
orf00031_scaffold4	35018	36454	1437	-	scaffold4	ECU11g0470	Ecu	Z	COG5059, KOG0246	Kinesin-like protein	CELLULAR PROCESSES AND SIGNALING	Cytoskeleton	Z	sp|Q6NWW5|KIF24_MOUSE	173	570	1356	292	2e-86	176/412	42	Kinesin-like protein KIF24 OS=Mus musculus GN=Kif24 PE=2 SV=2	ref|NP_586353.1|	158	484	581	394	1e-129	192/329	58	KINESIN-RELATED PROTEIN [Encephalitozoon cuniculi GB-M1] emb|CAD25957.1| KINESIN-RELATED PROTEIN [Encephalitozoon cuniculi GB-M1]	gb|GAJS01053191.1|	1	400	400	777	0	398/400	99	TSA: Chilo suppressalis Unigene55032_All transcribed RNA sequence	|IPR001752:Kinesin, motor domain|	|GO:0007018:microtubule-based movement|		|GO:0003777:microtubule motor activity|GO:0005524:ATP binding|
orf00032_scaffold4	36498	37676	1179	+	scaffold4	ECU11g0460	Ecu	J, A	COG5163, KOG2481	Protein required for biogenesis of the 60S ribosomal subunit, Protein required for normal rRNA processing	INFORMATION STORAGE AND PROCESSING	Translation, ribosomal structure and biogenesis , RNA processing and modification	J, A	sp|B5X171|PESC_SALSA	17	451	582	106	7e-24	104/440	23	Pescadillo homolog OS=Salmo salar GN=pes1 PE=2 SV=1	gb|EOB14614.1|	1	393	393	389	1e-131	211/394	53	Pescadillo like protein [Nosema bombycis CQ1]	ref|XM_002995927.1|	1	278	1182	123	4e-24	224/278	80	Nosema ceranae BRL01 hypothetical protein (NCER_101014) mRNA, complete cds	|IPR010613:Pescadillo, N-terminal|	|GO:0008283:cell proliferation|	|GO:0005730:nucleolus|
orf00033_scaffold4	37775	38341	567	+	scaffold4	ECU11g0420	---	---	---	---	---	---	---										gb|EOB11621.1|	1	208	212	157	1e-45	96/209	45	hypothetical protein NBO_1010g0002 [Nosema bombycis CQ1]	ref|XM_002995926.1|	298	548	570	111	8e-21	205/252	81	Nosema ceranae BRL01 hypothetical protein (NCER_101013) mRNA, complete cds
orf00034_scaffold4	39785	40135	351	-	scaffold4
orf00035_scaffold4	40184	40609	426	-	scaffold4																		ref|XP_002994935.1|	1	137	140	164	4e-50	76/137	55	hypothetical protein NCER_102403 [Nosema ceranae BRL01] gb|EEQ81264.1| hypothetical protein NCER_102403 [Nosema ceranae BRL01]
orf00036_scaffold4	42087	42608	522	+	scaffold4																											gb|GAJS01027393.1|	191	58	213	155	5e-34	120/134	89	TSA: Chilo suppressalis Unigene27405_All transcribed RNA sequence
orf00039_scaffold4	44651	45079	429	-	scaffold4
orf00040_scaffold4	45190	45456	267	-	scaffold4
orf00001_scaffold5	423	2402	1980	-	scaffold5	ECU08g1180	Ecu	R, K	COG2319, KOG0263	FOG: WD40 repeat, Transcription initiation factor TFIID, subunit TAF5 (also component of histone acetyltransferase SAGA)	POORLY CHARACTERIZED, INFORMATION STORAGE AND PROCESSING	General function prediction only , Transcription	R, K	sp|Q8YTC2|Y2800_NOSS1	1142	1252	1258	70.5	4e-11	40/111	36	Uncharacterized WD repeat-containing protein alr2800 OS=Nostoc sp. (strain PCC 7120 / UTEX 2576) GN=alr2800 PE=4 SV=1	gb|EOB14851.1|	18	567	622	531	1e-179	260/551	47	Lissencephaly-1 [Nosema bombycis CQ1]	gb|GAJS01053325.1|	1	405	405	803	0	405/405	100	TSA: Chilo suppressalis Unigene55167_All transcribed RNA sequence	|IPR001680:WD40 repeat|IPR019781:WD40 repeat, subgroup|			|GO:0005515:protein binding|
orf00002_scaffold5	2465	2815	351	+	scaffold5	ECU08g1170	---	---	---	---	---	---	---										gb|EOB11211.1|	1	107	109	73.2	4e-15	41/114	35	hypothetical protein NBO_1436g0001 [Nosema bombycis CQ1] gb|EOB14847.1| hypothetical protein NBO_13g0024 [Nosema bombycis CQ1]										|IPR005651:Uncharacterised protein family UPF0434/Trm112|
orf00003_scaffold5	2846	3286	441	+	scaffold5	ECU08g1160i	Ecu	J	COG0093, KOG0901	Ribosomal protein L14, 60S ribosomal protein L14/L17/L23	INFORMATION STORAGE AND PROCESSING	Translation, ribosomal structure and biogenesis	J	sp|Q8SRA7|RL23_ENCCU	1	146	146	219	1e-73	102/146	69	60S ribosomal protein L23 OS=Encephalitozoon cuniculi (strain GB-M1) GN=RPL23 PE=3 SV=1	gb|ADZ95690.1|	1	146	146	250	5e-84	119/146	81	60S ribosomal protein L23 [Nosema bombycis] gb|ADZ95691.1| 60S ribosomal protein L23 [Nosema bombycis] gb|EOB11207.1| 60S ribosomal protein L23 [Nosema bombycis CQ1] gb|EOB11212.1| 60S ribosomal protein L23 [Nosema bombycis CQ1]	ref|XM_002996022.1|	1	441	441	311	3e-81	370/441	83	Nosema ceranae BRL01 60S ribosomal protein L23, partial mRNA	|IPR000218:Ribosomal protein L14b/L23e|	|GO:0006412:translation|	|GO:0005840:ribosome|	|GO:0003735:structural constituent of ribosome|
orf00004_scaffold5	3307	4203	897	-	scaffold5	ECU08g1150	Ecu	R, I	COG0300, KOG1014	Short-chain dehydrogenases of various substrate specificities, 17 beta-hydroxysteroid dehydrogenase type 3, HSD17B3	POORLY CHARACTERIZED, METABOLISM	General function prediction only , Lipid transport and metabolism	R, I	sp|Q5B0R9|MKAR_EMENI	25	336	346	92	4e-20	82/312	26	Very-long-chain 3-oxoacyl-CoA reductase OS=Emericella nidulans (strain FGSC A4 / ATCC 38163 / CBS 112.46 / NRRL 194 / M139) GN=AN5861 PE=3 SV=1	gb|EOB14841.1|	18	282	291	134	2e-34	89/283	31	Estradiol 17-beta-dehydrogenase 12 [Nosema bombycis CQ1]	gb|GAJS01033116.1|	735	1	735	1449	0	734/735	99	TSA: Chilo suppressalis Unigene34856_All transcribed RNA sequence	|IPR002198:Short-chain dehydrogenase/reductase SDR|	|GO:0008152:metabolic process|		|GO:0016491:oxidoreductase activity|
orf00005_scaffold5	4233	5246	1014	-	scaffold5	ECU08g1110	Ecu	R, T	COG2319, KOG0279	FOG: WD40 repeat, G protein beta subunit-like protein	POORLY CHARACTERIZED, CELLULAR PROCESSES AND SIGNALING	General function prediction only , Signal transduction mechanisms	R, T	sp|Q8SRB0|GBLP_ENCCU	1	332	334	288	7e-95	146/334	43	Guanine nucleotide-binding protein subunit beta-like protein OS=Encephalitozoon cuniculi (strain GB-M1) GN=ECU08_1110 PE=1 SV=1	gb|EOB11216.1|	1	333	333	386	1e-132	187/337	55	Guanine nucleotide-binding protein subunit beta-like protein [Nosema bombycis CQ1]	gb|GAJS01041116.1|	228	1	228	373	2e-99	218/228	95	TSA: Chilo suppressalis Unigene42942_All transcribed RNA sequence	|IPR001680:WD40 repeat|IPR019781:WD40 repeat, subgroup|IPR020472:G-protein beta WD-40 repeat|			|GO:0005515:protein binding|
orf00006_scaffold5	6367	8808	2442	+	scaffold5	ECU08g1100	Ecu	U	COG5096, KOG1058	Vesicle coat complex, various subunits, Vesicle coat complex COPI, beta subunit	CELLULAR PROCESSES AND SIGNALING	Intracellular trafficking, secretion, and vesicular transport	U	sp|Q23924|COPB_DICDI	36	902	912	136	1e-31	196/880	22	Coatomer subunit beta OS=Dictyostelium discoideum GN=copb PE=2 SV=2	gb|EOB14840.1|	28	839	844	647	0	357/817	43	Coatomer subunit beta [Nosema bombycis CQ1]	gb|GAJS01049794.1|	314	1	314	615	1e-172	313/314	99	TSA: Chilo suppressalis Unigene51631_All transcribed RNA sequence	|IPR002553:Clathrin/coatomer adaptor, adaptin-like, N-terminal|IPR011710:Coatomer, beta subunit, C-terminal|	|GO:0006886:intracellular protein transport|GO:0016192:vesicle-mediated transport|	|GO:0030117:membrane coat|GO:0030126:COPI vesicle coat|	|GO:0005198:structural molecule activity|
orf00007_scaffold5	8831	9778	948	+	scaffold5	ECU08g1290	Ecu	O	COG5029, KOG0366	Prenyltransferase, beta subunit, Protein geranylgeranyltransferase type II, beta subunit	CELLULAR PROCESSES AND SIGNALING	Posttranslational modification, protein turnover, chaperones	O	sp|P53611|PGTB2_HUMAN	17	315	331	193	2e-58	115/320	35	Geranylgeranyl transferase type-2 subunit beta OS=Homo sapiens GN=RABGGTB PE=1 SV=2	gb|EOB11850.1|	6	320	320	334	1e-112	172/317	54	geranylgeranyl transferase type-2 subunit beta [Nosema bombycis CQ1]	ref|XM_002995980.1|	256	428	966	97.6	2e-16	142/173	82	Nosema ceranae BRL01 hypothetical protein (NCER_100941) mRNA, complete cds	|IPR001330:Prenyltransferase/squalene oxidase|			|GO:0003824:catalytic activity|
orf00009_scaffold5	9928	11016	1089	-	scaffold5	ECU08g1270i	Ecu	R, T	COG1163, KOG1486	Predicted GTPase, GTP-binding protein DRG2 (ODN superfamily)	POORLY CHARACTERIZED, CELLULAR PROCESSES AND SIGNALING	General function prediction only , Signal transduction mechanisms	R, T	sp|Q54WT4|DRG2_DICDI	1	364	364	401	1e-138	192/364	52	Developmentally-regulated GTP-binding protein 2 homolog OS=Dictyostelium discoideum GN=drg2 PE=3 SV=1	gb|AGE95070.1|	1	362	362	514	0	242/362	66	developmentally regulated GTP binding protein [Encephalitozoon cuniculi]	ref|XM_002995981.1|	1	1076	1089	428	1e-116	861/1076	80	Nosema ceranae BRL01 hypothetical protein (NCER_100942) mRNA, complete cds	|IPR002917:GTP-binding protein, HSR1-related|IPR004095:TGS|IPR005225:Small GTP-binding protein|IPR006073:GTP1/OBG|		|GO:0005622:intracellular|	|GO:0005525:GTP binding|
orf00010_scaffold5	11067	12026	960	-	scaffold5	ECU08g1260	Ecu	R, BL	COG2319, KOG1009	FOG: WD40 repeat, Chromatin assembly complex 1 subunit B/CAC2 (contains WD40 repeats)	POORLY CHARACTERIZED, INFORMATION STORAGE AND PROCESSING	General function prediction only , Chromatin structure and dynamics	R, B	sp|Q32SG6|HIRA_MAIZE	11	226	964	70.9	3e-12	68/230	29	Protein HIRA OS=Zea mays PE=1 SV=1	gb|EOB14836.1|	3	358	359	265	2e-84	145/359	40	WD repeat-containing protein [Nosema bombycis CQ1]	gb|GAJS01040073.1|	222	1	222	369	4e-98	213/222	95	TSA: Chilo suppressalis Unigene41897_All transcribed RNA sequence	|IPR001680:WD40 repeat|IPR019781:WD40 repeat, subgroup|			|GO:0005515:protein binding|
orf00011_scaffold5	12063	14231	2169	-	scaffold5	ECU08g1250	Ecu	R, U	COG2319, KOG0276	FOG: WD40 repeat, Vesicle coat complex COPI, beta' subunit	POORLY CHARACTERIZED, CELLULAR PROCESSES AND SIGNALING	General function prediction only , Intracellular trafficking, secretion, and vesicular transport	R, U	sp|Q9CAA0|COB21_ARATH	14	763	920	291	4e-85	220/762	28	Coatomer subunit beta'-1 OS=Arabidopsis thaliana GN=At1g79990 PE=2 SV=2	gb|EOB12313.1|	1	733	733	605	0	331/745	44	Coatomer subunit beta [Nosema bombycis CQ1]	gb|GAJS01053123.1|	397	1	397	779	0	396/397	99	TSA: Chilo suppressalis Unigene54964_All transcribed RNA sequence	|IPR001680:WD40 repeat|IPR006692:Coatomer, WD associated region|IPR019781:WD40 repeat, subgroup|IPR020472:G-protein beta WD-40 repeat|	|GO:0006886:intracellular protein transport|GO:0016192:vesicle-mediated transport|	|GO:0030117:membrane coat|	|GO:0005515:protein binding|GO:0005198:structural molecule activity|
orf00012_scaffold5	14590	15933	1344	-	scaffold5																		ref|XP_002996030.1|	24	463	467	253	1e-76	161/442	36	hypothetical protein NCER_100945 [Nosema ceranae BRL01] gb|EEQ82359.1| hypothetical protein NCER_100945 [Nosema ceranae BRL01]
orf00013_scaffold5	16653	17636	984	-	scaffold5	ECU05g1120i	Ecu	J	COG0162, KOG2144	Tyrosyl-tRNA synthetase, Tyrosyl-tRNA synthetase, cytoplasmic	INFORMATION STORAGE AND PROCESSING	Translation, ribosomal structure and biogenesis	J	sp|C4V6W1|SYYC_NOSCE	1	326	329	507	0	242/326	74	Probable tyrosine--tRNA ligase, cytoplasmic OS=Nosema ceranae (strain BRL01) GN=NCER_100158 PE=3 SV=1	ref|XP_003072923.1|	1	337	337	375	1e-127	180/337	53	tyrosyl-tRNA synthetase [Encephalitozoon intestinalis ATCC 50506] gb|ADM11563.1| tyrosyl-tRNA synthetase [Encephalitozoon intestinalis ATCC 50506]	gb|GAJS01045104.1|	256	1	256	492	1e-135	254/256	99	TSA: Chilo suppressalis Unigene46937_All transcribed RNA sequence	|IPR002305:Aminoacyl-tRNA synthetase, class Ib|IPR002307:Tyrosyl-tRNA synthetase, class Ib|	|GO:0006412:translation|GO:0006418:tRNA aminoacylation for protein translation|GO:0006437:tyrosyl-tRNA aminoacylation|	|GO:0005737:cytoplasm|	|GO:0000166:nucleotide binding|GO:0004812:aminoacyl-tRNA ligase activity|GO:0005524:ATP binding|GO:0004831:tyrosine-tRNA ligase activity|
orf00014_scaffold5	17957	19348	1392	+	scaffold5	ECU05g0240	Ecu	P, C	COG0369, KOG1159	Sulfite reductase, alpha subunit (flavoprotein), NADP-dependent flavoprotein reductase	METABOLISM	Inorganic ion transport and metabolism , Energy production and conversion	P, C	sp|O94613|TAH18_SCHPO	40	513	584	191	2e-53	145/477	30	Probable NADPH reductase TAH18 OS=Schizosaccharomyces pombe (strain 972 / ATCC 24843) GN=tah18 PE=3 SV=2	ref|XP_003072830.1|	48	508	508	427	1e-143	220/464	47	NADPH cytochrome P450 reductase [Encephalitozoon intestinalis ATCC 50506] gb|ADM11470.1| NADPH cytochrome P450 reductase [Encephalitozoon intestinalis ATCC 50506]										|IPR001094:Flavodoxin|IPR001433:Oxidoreductase FAD/NAD(P)-binding|IPR003097:FAD-binding, type 1|IPR008254:Flavodoxin/nitric oxide synthase|	|GO:0055114:oxidation-reduction process|		|GO:0005506:iron ion binding|GO:0010181:FMN binding|GO:0016491:oxidoreductase activity|
orf00015_scaffold5	19493	19870	378	+	scaffold5																		gb|AFN84026.1|	2	117	119	74.7	2e-15	47/122	38	hypothetical protein EROM_110440 [Encephalitozoon romaleae SJ-2008]
orf00017_scaffold5	20013	21467	1455	+	scaffold5	ECU08g1210	---	---	---	---	---	---	---										gb|AFN83538.1|	123	437	446	197	8e-55	115/320	35	hypothetical protein EROM_081220 [Encephalitozoon romaleae SJ-2008]	gb|GAJS01033654.1|	1	173	212	287	2e-73	166/173	95	TSA: Chilo suppressalis Unigene35473_All transcribed RNA sequence
orf00018_scaffold5	21812	22105	294	+	scaffold5	ECU08g1220	---	---	---	---	---	---	---										gb|AGE95181.1|	21	117	120	102	9e-27	57/97	58	hypothetical protein ECU08_1220 [Encephalitozoon cuniculi]
orf00019_scaffold5	22129	22428	300	-	scaffold5
orf00020_scaffold5	24391	25977	1587	+	scaffold5																		ref|XP_002996303.1|	5	545	562	87.8	2e-15	131/560	23	hypothetical protein NCER_100610 [Nosema ceranae BRL01] gb|EEQ82632.1| hypothetical protein NCER_100610 [Nosema ceranae BRL01]
orf00021_scaffold5	26945	28195	1251	-	scaffold5	ECU08g1340	Ecu	R	COG0457, KOG1124	FOG: TPR repeat	POORLY CHARACTERIZED	General function prediction only	R	sp|O77033|CYC8_DICDI	196	494	1390	85.5	2e-16	68/322	21	General transcriptional corepressor trfA OS=Dictyostelium discoideum GN=trfA PE=2 SV=1	gb|EOB14249.1|	25	393	393	233	6e-70	130/398	32	General transcriptional corepressor ssn6 [Nosema bombycis CQ1]	gb|GAJS01051976.1|	361	1	361	716	0	361/361	100	TSA: Chilo suppressalis Unigene53817_All transcribed RNA sequence	|IPR019734:Tetratricopeptide repeat|			|GO:0005515:protein binding|
orf00023_scaffold5	30671	30970	300	+	scaffold5	ECU08g1330	Ecu	K	COG1594, KOG2907	DNA-directed RNA polymerase, subunit M/Transcription elongation factor TFIIS, RNA polymerase I transcription factor TFIIS, subunit A12.2/RPA12	INFORMATION STORAGE AND PROCESSING	Transcription	K										ref|XP_003073424.1|	1	99	99	121	2e-34	56/99	56	DNA-directed RNA polymerase I subunit M [Encephalitozoon intestinalis ATCC 50506] gb|ADM12064.1| DNA-directed RNA polymerase I subunit M [Encephalitozoon intestinalis ATCC 50506]	ref|XM_002996654.1|	156	320	327	121	4e-24	139/165	84	Nosema ceranae BRL01 hypothetical protein (NCER_100160) mRNA, complete cds	|IPR001222:Zinc finger, TFIIS-type|	|GO:0045449:regulation of transcription|		|GO:0003676:nucleic acid binding|GO:0008270:zinc ion binding|GO:0030528:transcription regulator activity|
orf00024_scaffold5	31243	32874	1632	-	scaffold5	ECU08g1300	Ecu	C	COG3202	ATP/ADP translocase	METABOLISM	Energy production and conversion	C	sp|Q8SRA2|NTT1_ENCCU	12	547	559	568	0	271/536	50	ADP,ATP carrier protein 1 OS=Encephalitozoon cuniculi (strain GB-M1) GN=NTT1 PE=1 SV=1	ref|XP_003073422.1|	8	553	559	576	0	280/546	51	ATP/ADP translocase [Encephalitozoon intestinalis ATCC 50506] gb|ADM12062.1| ATP/ADP translocase [Encephalitozoon intestinalis ATCC 50506]	gb|GAJS01055482.1|	1	574	574	1122	0	572/574	99	TSA: Chilo suppressalis Unigene57326_All transcribed RNA sequence
orf00025_scaffold5	33003	33791	789	+	scaffold5	ECU08g1350	Ecu	U	COG5058, KOG1607	Protein transporter of the TRAM (translocating chain-associating membrane) superfamily, longevity assurance factor	CELLULAR PROCESSES AND SIGNALING	Intracellular trafficking, secretion, and vesicular transport	U	sp|Q3ZBF8|CERS2_BOVIN	116	341	380	116	3e-29	77/227	33	Ceramide synthase 2 OS=Bos taurus GN=CERS2 PE=2 SV=1	ref|XP_003887815.1|	30	276	288	143	1e-38	87/247	35	TRAM protein transporter [Encephalitozoon hellem ATCC 50504] gb|AFM98834.1| TRAM protein transporter [Encephalitozoon hellem ATCC 50504]										|IPR006634:TRAM/LAG1/CLN8 homology domain|		|GO:0016021:integral to membrane|
orf00026_scaffold5	33795	34559	765	-	scaffold5	ECU08g1370	---	---	---	---	---	---	---										gb|EOB13228.1|	1	240	244	182	2e-54	109/248	43	hypothetical protein NBO_100gi002 [Nosema bombycis CQ1]	gb|GAJS01034300.1|	1	255	316	482	1e-132	252/255	98	TSA: Chilo suppressalis Unigene36120_All transcribed RNA sequence	|IPR000182:GCN5-related N-acetyltransferase (GNAT) domain|	|GO:0008152:metabolic process|		|GO:0008080:N-acetyltransferase activity|
orf00028_scaffold5	34577	34954	378	-	scaffold5																		ref|XP_002996704.1|	13	127	141	121	1e-33	59/116	50	hypothetical protein NCER_100164 [Nosema ceranae BRL01] gb|EEQ83033.1| hypothetical protein NCER_100164 [Nosema ceranae BRL01]	gb|GAJS01040708.1|	226	10	226	414	1e-112	215/217	99	TSA: Chilo suppressalis Unigene42534_All transcribed RNA sequence
orf00029_scaffold5	35066	35419	354	+	scaffold5																																				|IPR002109:Glutaredoxin|	|GO:0045454:cell redox homeostasis|		|GO:0009055:electron carrier activity|GO:0015035:protein disulfide oxidoreductase activity|
orf00031_scaffold5	36146	36553	408	-	scaffold5									sp|Q54EY1|DTD_DICDI	1	151	151	64.3	1e-12	43/151	28	D-tyrosyl-tRNA(Tyr) deacylase OS=Dictyostelium discoideum GN=dtd PE=3 SV=1	gb|EJW04704.1|	1	142	142	76.3	1e-15	48/142	33	D-tyrosyl-tRNA(Tyr) deacylase [Edhazardia aedis USNM 41457]	gb|GAJS01050708.1|	322	1	331	638	1e-179	322/322	100	TSA: Chilo suppressalis Unigene52545_All transcribed RNA sequence	|IPR003732:D-tyrosyl-tRNA(Tyr) deacylase|	|GO:0019478:D-amino acid catabolic process|	|GO:0005737:cytoplasm|	|GO:0016788:hydrolase activity, acting on ester bonds|
orf00032_scaffold5	36671	37078	408	+	scaffold5	YDL219w	Sce	J	COG1490, KOG3323	D-Tyr-tRNAtyr deacylase, D-Tyr-tRNA (Tyr) deacylase	INFORMATION STORAGE AND PROCESSING	Translation, ribosomal structure and biogenesis	J	sp|Q2T9V8|DTD1_BOVIN	1	146	209	76.6	6e-17	42/146	28	D-tyrosyl-tRNA(Tyr) deacylase 1 OS=Bos taurus GN=DTD1 PE=2 SV=1	ref|NP_001086626.1|	1	150	207	81.6	4e-17	46/150	30	D-tyrosyl-tRNA deacylase 1 [Xenopus laevis] gb|AAH77198.1| Hars2-prov protein [Xenopus laevis]										|IPR003732:D-tyrosyl-tRNA(Tyr) deacylase|	|GO:0019478:D-amino acid catabolic process|	|GO:0005737:cytoplasm|	|GO:0016788:hydrolase activity, acting on ester bonds|
orf00033_scaffold5	37617	37895	279	-	scaffold5																		gb|EOB14245.1|	1	83	93	62.4	2e-11	33/85	38	hypothetical protein NBO_32g0020 [Nosema bombycis CQ1]
orf00034_scaffold5	38146	39390	1245	-	scaffold5	ECU08g1420	Ecu	T, U	COG5329, KOG0566	Phosphoinositide polyphosphatase (Sac family), Inositol-1,4,5-triphosphate 5-phosphatase (synaptojanin), INP51/INP52/INP53 family	CELLULAR PROCESSES AND SIGNALING	Signal transduction mechanisms , Intracellular trafficking, secretion, and vesicular transport	T, U	sp|Q12271|INP53_YEAST	168	532	1107	150	4e-38	113/383	29	Polyphosphatidylinositol phosphatase INP53 OS=Saccharomyces cerevisiae (strain ATCC 204508 / S288c) GN=INP53 PE=1 SV=1	gb|EOB14244.1|	31	433	441	437	1e-149	223/408	54	Synaptojanin like protein 1 [Nosema bombycis CQ1]	gb|GAJS01039144.1|	217	1	217	430	1e-116	217/217	100	TSA: Chilo suppressalis Unigene40968_All transcribed RNA sequence	|IPR002013:Synaptojanin, N-terminal|			|GO:0042578:phosphoric ester hydrolase activity|
orf00001_scaffold6	59	1657	1599	-	scaffold6	ECU06g0870	Ecu	U, O	COG5407, KOG0721	Preprotein translocase subunit Sec63, Molecular chaperone (DnaJ superfamily)	CELLULAR PROCESSES AND SIGNALING	Intracellular trafficking, secretion, and vesicular transport , Posttranslational modification, protein turnover, chaperones	U, O	sp|P14906|SEC63_YEAST	93	430	663	74.3	9e-13	97/360	26	Protein translocation protein SEC63 OS=Saccharomyces cerevisiae (strain ATCC 204508 / S288c) GN=SEC63 PE=1 SV=2	gb|EOB13586.1|	1	576	577	421	1e-139	252/585	43	Protein translocation protein SEC63 [Nosema bombycis CQ1]	ref|XM_002995164.1|	340	684	1614	200	3e-47	284/345	82	Nosema ceranae BRL01 hypothetical protein (NCER_101991) mRNA, complete cds	|IPR001623:Heat shock protein DnaJ, N-terminal|IPR004179:Sec63 domain|			|GO:0031072:heat shock protein binding|
orf00002_scaffold6	2599	3507	909	+	scaffold6	ECU01g0970	Ecu	R	COG0656, KOG1577	Aldo/keto reductases, related to diketogulonate reductase, Aldo/keto reductase family proteins	POORLY CHARACTERIZED	General function prediction only	R	sp|Q8SSK6|ALDR_ENCCU	1	301	301	310	1e-104	154/302	50	Aldose reductase OS=Encephalitozoon cuniculi (strain GB-M1) GN=ECU01_0970 PE=1 SV=1	ref|XP_003886689.1|	1	302	302	328	1e-110	163/303	53	aldo-keto reductase [Encephalitozoon hellem ATCC 50504] gb|AFM97708.1| aldo-keto reductase [Encephalitozoon hellem ATCC 50504]	gb|GAJS01037779.1|	1	210	210	416	1e-112	210/210	100	TSA: Chilo suppressalis Unigene39603_All transcribed RNA sequence	|IPR020471:Aldo/keto reductase subgroup|IPR023210:NADP-dependent oxidoreductase domain|	|GO:0055114:oxidation-reduction process|		|GO:0016491:oxidoreductase activity|
orf00003_scaffold6	3532	5514	1983	-	scaffold6	ECU06g0880	ecu	D	KOG2166	Cullins	CELLULAR PROCESSES AND SIGNALING	Cell cycle control, cell division, chromosome partitioning	D										emb|CAD25448.2|	9	682	682	187	7e-48	155/689	22	CULLIN HOMOLOG (CDC53 family) [Encephalitozoon cuniculi GB-M1]	ref|XM_002995125.1|	52	131	2076	103	7e-18	73/80	91	Nosema ceranae BRL01 hypothetical protein (NCER_102045) mRNA, complete cds
orf00004_scaffold6	5535	6053	519	-	scaffold6	ECU06g0890	---	---	---	---	---	---	---										gb|EOB11672.1|	2	159	170	86.7	5e-19	57/169	33	hypothetical protein NBO_941g0004 [Nosema bombycis CQ1]
orf00005_scaffold6	6104	6511	408	+	scaffold6	ECU06g0850	---	---	---	---	---	---	---										gb|ELA42908.1|	18	152	157	87	8e-20	48/135	35	hypothetical protein VICG_00223 [Vittaforma corneae ATCC 50505]
orf00006_scaffold6	6635	9091	2457	+	scaffold6	ECU06g0910	Ecu	O	COG5560, KOG1870	Ubiquitin C-terminal hydrolase	CELLULAR PROCESSES AND SIGNALING	Posttranslational modification, protein turnover, chaperones	O	sp|Q3UJD6|UBP19_MOUSE	540	746	1360	103	2e-21	66/208	31	Ubiquitin carboxyl-terminal hydrolase 19 OS=Mus musculus GN=Usp19 PE=2 SV=1	gb|EOB13588.1|	142	752	754	435	1e-138	247/628	39	Ubiquitin carboxyl-terminal hydrolase 6 [Nosema bombycis CQ1]	ref|XM_002995808.1|	898	1149	2589	159	2e-34	209/252	82	Nosema ceranae BRL01 hypothetical protein (NCER_101148) mRNA, complete cds	|IPR001394:Peptidase C19, ubiquitin carboxyl-terminal hydrolase 2|	|GO:0006511:ubiquitin-dependent protein catabolic process|		|GO:0004221:ubiquitin thiolesterase activity|
orf00007_scaffold6	9112	12417	3306	+	scaffold6	ECU06g0920	Ecu	R, A	COG1204, KOG0951	Superfamily II helicase, RNA helicase BRR2, DEAD-box superfamily	POORLY CHARACTERIZED, INFORMATION STORAGE AND PROCESSING	General function prediction only , RNA processing and modification	R, A	sp|Q9U2G0|U520_CAEEL	470	1116	2145	245	6e-65	181/654	27	Putative U5 small nuclear ribonucleoprotein 200 kDa helicase OS=Caenorhabditis elegans GN=Y46G5A.4 PE=3 SV=1	ref|NP_585848.1|	248	810	1481	337	6e-94	199/582	34	PRE-mRNA SPLICING HELICASE [Encephalitozoon cuniculi GB-M1]										|IPR001650:Helicase, C-terminal|IPR011545:DNA/RNA helicase, DEAD/DEAH box type, N-terminal|IPR014001:DEAD-like helicase|			|GO:0003676:nucleic acid binding|GO:0004386:helicase activity|GO:0005524:ATP binding|GO:0008026:ATP-dependent helicase activity|
orf00008_scaffold6	12977	14038	1062	+	scaffold6
orf00009_scaffold6	15015	15899	885	+	scaffold6
orf00010_scaffold6	17194	17850	657	-	scaffold6
orf00011_scaffold6	17931	18329	399	-	scaffold6
orf00012_scaffold6	18567	19100	534	-	scaffold6
orf00013_scaffold6	21245	22417	1173	-	scaffold6	ECU07g0590	Ecu	O	COG5159, KOG1463	26S proteasome regulatory complex component, 26S proteasome regulatory complex, subunit RPN6/PSMD11	CELLULAR PROCESSES AND SIGNALING	Posttranslational modification, protein turnover, chaperones	O	sp|Q9P7S2|RPN6_SCHPO	43	387	421	193	3e-56	118/349	33	Probable 26S proteasome regulatory subunit rpn6 OS=Schizosaccharomyces pombe (strain 972 / ATCC 24843) GN=rpn6 PE=3 SV=1	ref|XP_003887564.1|	1	384	389	394	1e-133	190/384	49	26S proteasome regulatory complex protein [Encephalitozoon hellem ATCC 50504] gb|AFM98583.1| 26S proteasome regulatory complex protein [Encephalitozoon hellem ATCC 50504]	gb|GAJS01047685.1|	283	1	283	553	1e-153	282/283	99	TSA: Chilo suppressalis Unigene49520_All transcribed RNA sequence	|IPR000717:Proteasome component (PCI) domain|IPR013143:PCI/PINT associated module|			|GO:0005515:protein binding|
orf00014_scaffold6	24355	25119	765	+	scaffold6
orf00015_scaffold6	26183	27037	855	+	scaffold6
orf00016_scaffold6	28122	29954	1833	-	scaffold6	ECU06g0820	Ecu	KL, B	COG0553, KOG1000	Superfamily II DNA/RNA helicases, SNF2 family, Chromatin remodeling protein HARP/SMARCAL1, DEAD-box superfamily	INFORMATION STORAGE AND PROCESSING	Transcription , Chromatin structure and dynamics	K, B	sp|B2ZFP3|SMAL1_DANRE	259	772	807	372	1e-118	199/514	38	SWI/SNF-related matrix-associated actin-dependent regulator of chromatin subfamily A-like protein 1 OS=Danio rerio GN=smarcal1 PE=2 SV=1	gb|EOB12241.1|	34	549	571	726	0	342/519	65	SWI/SNF-related matrix-associated actin-dependent regulator of chromatin subfamily A-like protein 1 [Nosema bombycis CQ1]	gb|GAJS01056353.1|	1070	1	1070	2081	0	1065/1070	99	TSA: Chilo suppressalis Unigene58199_All transcribed RNA sequence	|IPR000330:SNF2-related|IPR001650:Helicase, C-terminal|IPR014001:DEAD-like helicase|			|GO:0003677:DNA binding|GO:0005524:ATP binding|GO:0003676:nucleic acid binding|GO:0004386:helicase activity|
orf00017_scaffold6	29991	32342	2352	-	scaffold6	ECU06g0830	Ecu	A	COG5183, KOG1609	Protein involved in mRNA turnover and stability	INFORMATION STORAGE AND PROCESSING	RNA processing and modification	A	sp|O60337|MARH6_HUMAN	3	136	910	89.7	5e-17	42/134	31	E3 ubiquitin-protein ligase MARCH6 OS=Homo sapiens GN=MARCH6 PE=1 SV=2	gb|AFN83170.1|	1	809	809	222	1e-58	213/839	25	SSM4 protein [Encephalitozoon romaleae SJ-2008]	gb|GAJS01045051.1|	1	255	255	505	1e-139	255/255	100	TSA: Chilo suppressalis Unigene46883_All transcribed RNA sequence	|IPR011016:Zinc finger, RING-CH-type|IPR018957:Zinc finger, C3HC4 RING-type|			|GO:0008270:zinc ion binding|
orf00018_scaffold6	32677	33243	567	-	scaffold6	ECU06g0840	Ecu	K	COG5211, KOG2424	RNA polymerase II-interacting protein involved in transcription start site selection	INFORMATION STORAGE AND PROCESSING	Transcription	K	sp|O42868|SSU72_SCHPO	7	187	197	145	4e-43	72/181	39	RNA polymerase II subunit A C-terminal domain phosphatase ssu72 OS=Schizosaccharomyces pombe (strain 972 / ATCC 24843) GN=ssu72 PE=1 SV=1	gb|EOB12435.1|	1	179	183	198	2e-62	106/185	57	RNA polymerase II subunit A C-terminal domain phosphatase ssu72 [Nosema bombycis CQ1]	gb|GAJS01035904.1|	1	202	202	392	1e-105	201/202	99	TSA: Chilo suppressalis Unigene37726_All transcribed RNA sequence	|IPR006811:RNA polymerase II subunit A|	|GO:0006397:mRNA processing|	|GO:0005634:nucleus|	|GO:0004721:phosphoprotein phosphatase activity|
orf00019_scaffold6	33946	35244	1299	-	scaffold6	YOL049w	sce	Q	KOG0021	Glutathione synthetase	METABOLISM	Secondary metabolites biosynthesis, transport and catabolism	Q	sp|Q08220|GSHB_YEAST	43	490	491	95.5	5e-20	108/451	23	Glutathione synthetase OS=Saccharomyces cerevisiae (strain ATCC 204508 / S288c) GN=GSH2 PE=1 SV=1	gb|ELQ75124.1|	5	410	413	208	6e-60	148/421	35	Glutathione synthetase [Trachipleistophora hominis]										|IPR004887:Glutathione synthase, substrate-binding, eukaryotic|IPR005615:Glutathione synthase, eukaryotic|	|GO:0006750:glutathione biosynthetic process|		|GO:0004363:glutathione synthase activity|GO:0005524:ATP binding|
orf00020_scaffold6	35341	37371	2031	+	scaffold6	ECU06g0770	Ecu	U	COG5096, KOG1061	Vesicle coat complex, various subunits, Vesicle coat complex AP-1/AP-2/AP-4, beta subunit	CELLULAR PROCESSES AND SIGNALING	Intracellular trafficking, secretion, and vesicular transport	U										gb|AGE95650.1|	15	778	778	172	3e-42	201/788	25	beta-adaptin [Encephalitozoon cuniculi]
orf00001_scaffold8	1398	4064	2667	+	scaffold8	ECU02g1490	Ecu	J	COG0013, KOG0188	Alanyl-tRNA synthetase	INFORMATION STORAGE AND PROCESSING	Translation, ribosomal structure and biogenesis	J	sp|P40825|SYA_YEAST	34	784	983	559	0	327/784	41	Alanine--tRNA ligase, mitochondrial OS=Saccharomyces cerevisiae (strain ATCC 204508 / S288c) GN=ALA1 PE=1 SV=3	ref|XP_003072502.1|	3	855	864	817	0	424/892	47	alanyl-tRNA synthethase [Encephalitozoon intestinalis ATCC 50506] gb|ADM11142.1| alanyl-tRNA synthethase [Encephalitozoon intestinalis ATCC 50506]	gb|GAJS01055833.1|	1	651	651	1259	0	647/651	99	TSA: Chilo suppressalis Unigene57679_All transcribed RNA sequence	|IPR002318:Alanyl-tRNA synthetase, class IIc|IPR012947:Threonyl/alanyl tRNA synthetase, SAD|IPR018164:Alanyl-tRNA synthetase, class IIc, N-terminal|	|GO:0006412:translation|GO:0043039:tRNA aminoacylation|GO:0006419:alanyl-tRNA aminoacylation|	|GO:0005737:cytoplasm|	|GO:0000166:nucleotide binding|GO:0005524:ATP binding|GO:0016876:ligase activity, forming aminoacyl-tRNA and related compounds|GO:0004813:alanine-tRNA ligase activity|
orf00002_scaffold8	4079	4672	594	-	scaffold8	ECU11g0980	Ecu	U	COG5143, KOG0862	Synaptobrevin/VAMP-like protein, Synaptobrevin/VAMP-like protein SEC22	CELLULAR PROCESSES AND SIGNALING	Intracellular trafficking, secretion, and vesicular transport	U										gb|EOB12270.1|	1	211	211	134	1e-36	76/213	35	synaptobrevin-related protein [Nosema bombycis CQ1]	ref|XM_002995181.1|	285	519	594	133	2e-27	193/235	82	Nosema ceranae BRL01 hypothetical protein (NCER_101965) mRNA, complete cds	|IPR001388:Synaptobrevin|	|GO:0016192:vesicle-mediated transport|	|GO:0016021:integral to membrane|
orf00003_scaffold8	4708	5571	864	-	scaffold8	SPAC27D7.03c	spo	D	KOG4660	Protein Mei2, essential for commitment to meiosis, and related proteins	CELLULAR PROCESSES AND SIGNALING	Cell cycle control, cell division, chromosome partitioning	D	sp|Q64M78|OML4_ORYSJ	827	953	1001	152	3e-40	69/127	54	Protein MEI2-like 4 OS=Oryza sativa subsp. japonica GN=ML4 PE=2 SV=1	gb|ELQ75810.1|	28	179	184	180	9e-54	82/152	53	Protein Mei2 [Trachipleistophora hominis]	ref|XM_002995316.1|	505	793	798	161	1e-35	237/289	82	Nosema ceranae BRL01 hypothetical protein (NCER_101778) mRNA, complete cds	|IPR007201:RNA recognition motif 2|
orf00004_scaffold8	5875	6228	354	+	scaffold8																		gb|EOB11867.1|	26	128	158	72	4e-14	40/104	38	Dcp1-like decapping [Nosema bombycis CQ1]										|IPR010334:Dcp1-like decapping|
orf00005_scaffold8	6537	7676	1140	+	scaffold8	ECU11g0960	Ecu	RTKL, D	COG0515, KOG0600	Serine/threonine protein kinase, Cdc2-related protein kinase	POORLY CHARACTERIZED, CELLULAR PROCESSES AND SIGNALING	General function prediction only , Cell cycle control, cell division, chromosome partitioning	R, D	sp|Q8SQW2|CTK1_ENCCU	14	303	329	259	3e-83	126/298	42	Probable CTD kinase subunit alpha homolog OS=Encephalitozoon cuniculi (strain GB-M1) GN=CTK1 PE=3 SV=1	gb|EOB11868.1|	1	305	312	323	1e-106	153/305	50	Cyclin-dependent kinase C-2 [Nosema bombycis CQ1]	ref|XM_002995317.1|	655	747	1089	81.8	1e-11	80/93	86	Nosema ceranae BRL01 hypothetical protein (NCER_101779) mRNA, complete cds	|IPR002290:Serine/threonine-protein kinase domain|IPR017442:Serine/threonine-protein kinase-like domain|IPR020635:Tyrosine-protein kinase, catalytic domain|	|GO:0006468:protein phosphorylation|		|GO:0004674:protein serine/threonine kinase activity|GO:0005524:ATP binding|GO:0004672:protein kinase activity|
orf00006_scaffold8	7673	8488	816	-	scaffold8	ECU11g0950	---	---	---	---	---	---	---										ref|NP_586401.1|	5	297	302	102	9e-23	80/294	27	hypothetical protein ECU11_0950 [Encephalitozoon cuniculi GB-M1] emb|CAD26005.1| hypothetical protein [Encephalitozoon cuniculi GB-M1] gb|AGE94925.1| hypothetical protein ECU11_0950 [Encephalitozoon cuniculi]
orf00009_scaffold8	8968	9279	312	-	scaffold8	ECU11g0940	Ecu	J, A	COG1358, KOG3167	Ribosomal protein HS6-type (S12/L30/L7a), Box H/ACA snoRNP component, involved in ribosomal RNA pseudouridinylation	INFORMATION STORAGE AND PROCESSING	Translation, ribosomal structure and biogenesis , RNA processing and modification	J, A	sp|Q60YI3|NHP2_CAEBR	41	149	163	77.8	2e-18	43/109	39	Putative H/ACA ribonucleoprotein complex subunit 2-like protein OS=Caenorhabditis briggsae GN=CBG18231 PE=3 SV=1	gb|EOB12360.1|	1	103	103	119	1e-33	58/103	56	H/ACA ribonucleoprotein complex subunit 2 [Nosema bombycis CQ1]										|IPR004038:Ribosomal protein L7Ae/L30e/S12e/Gadd45|IPR018492:Ribosomal protein L7Ae/L8/Nhp2 family|
orf00010_scaffold8	10037	10891	855	-	scaffold8	ECU11g0930i	Ecu	J	COG1093, KOG2916	Translation initiation factor 2, alpha subunit (eIF-2alpha)	INFORMATION STORAGE AND PROCESSING	Translation, ribosomal structure and biogenesis	J	sp|P20459|IF2A_YEAST	1	269	304	159	6e-46	91/269	33	Eukaryotic translation initiation factor 2 subunit alpha OS=Saccharomyces cerevisiae (strain ATCC 204508 / S288c) GN=SUI2 PE=1 SV=1	gb|ADZ95634.1|	1	278	286	374	1e-129	181/278	65	40S ribosomal protein S1 and IF2 [Nosema bombycis] gb|EOB12936.1| Eukaryotic translation initiation factor 2 subunit alpha [Nosema bombycis CQ1]	gb|GAJS01033539.1|	890	75	890	1586	0	812/816	99	TSA: Chilo suppressalis Unigene35358_All transcribed RNA sequence	|IPR003029:Ribosomal protein S1, RNA-binding domain|IPR011488:Eukaryotic translation initiation factor 2, alpha subunit|IPR022967:RNA-binding domain, S1|	|GO:0006412:translation|	|GO:0005850:eukaryotic translation initiation factor 2 complex|	|GO:0003723:RNA binding|GO:0003743:translation initiation factor activity|
orf00011_scaffold8	11425	11898	474	-	scaffold8	ECU11g0920	Ecu	S	COG5138, KOG1106	Uncharacterized conserved protein	POORLY CHARACTERIZED	Function unknown	S										gb|EOB12362.1|	5	155	155	116	4e-31	60/151	39	hypothetical protein NBO_458g0005 [Nosema bombycis CQ1]
orf00012_scaffold8	12058	12981	924	+	scaffold8	ECU11g0910	Ecu	S	COG5644, KOG2172	Uncharacterized conserved protein	POORLY CHARACTERIZED	Function unknown	S	sp|Q5TAP6|UT14C_HUMAN	589	734	766	82.8	2e-16	50/151	33	U3 small nucleolar RNA-associated protein 14 homolog C OS=Homo sapiens GN=UTP14C PE=2 SV=1	gb|EOB14647.1|	34	310	313	246	1e-77	141/280	50	U3 small nucleolar RNA-associated protein 14 [Nosema bombycis CQ1]	gb|GAJS01028553.1|	1	257	257	412	1e-111	244/257	94	TSA: Chilo suppressalis Unigene29026_All transcribed RNA sequence	|IPR006709:Small-subunit processome, Utp14|	|GO:0006364:rRNA processing|	|GO:0032040:small-subunit processome|
orf00013_scaffold8	12986	15454	2469	-	scaffold8	ECU11g0900	Ecu	A	COG5181, KOG0213	U2 snRNP spliceosome subunit, Splicing factor 3b, subunit 1	INFORMATION STORAGE AND PROCESSING	RNA processing and modification	A	sp|O57683|SF3B1_XENLA	970	1272	1307	91.3	2e-17	66/305	21	Splicing factor 3B subunit 1 OS=Xenopus laevis GN=sf3b1 PE=2 SV=1	ref|XP_003073937.1|	88	887	903	247	1e-66	218/831	26	U2 snRNP spliceosome subunit [Encephalitozoon intestinalis ATCC 50506] gb|ADM12577.1| U2 snRNP spliceosome subunit [Encephalitozoon intestinalis ATCC 50506]
orf00014_scaffold8	16050	19496	3447	-	scaffold8	ECU11g0610	Ecu	A	COG5161, KOG1896	Pre-mRNA cleavage and polyadenylation specificity factor, mRNA cleavage and polyadenylation factor II complex, subunit CFT1 (CPSF subunit)	INFORMATION STORAGE AND PROCESSING	RNA processing and modification	A	sp|A2R919|CFT1_ASPNC	1021	1328	1383	108	2e-22	86/319	26	Protein cft1 OS=Aspergillus niger (strain CBS 513.88 / FGSC A1513) GN=cft1 PE=3 SV=1	ref|XP_003073906.1|	127	583	601	327	3e-96	179/474	37	pre-mRNA cleavage and polyadenylation specificity factor [Encephalitozoon intestinalis ATCC 50506] gb|ADM12546.1| pre-mRNA cleavage and polyadenylation specificity factor [Encephalitozoon intestinalis ATCC 50506]	gb|GAJS01037020.1|	207	1	207	394	1e-105	205/207	99	TSA: Chilo suppressalis Unigene38844_All transcribed RNA sequence	|IPR004871:Cleavage/polyadenylation specificity factor, A subunit, C-terminal|		|GO:0005634:nucleus|	|GO:0003676:nucleic acid binding|
orf00015_scaffold8	21513	22652	1140	+	scaffold8	ECU11g0620	Ecu	I	COG5050, KOG2877	sn-1,2-diacylglycerol ethanolamine- and cholinephosphotranferases	METABOLISM	Lipid transport and metabolism	I	sp|Q95ZE2|PSS_ENCCU	2	370	384	170	4e-48	122/370	32	CDP-diacylglycerol--serine O-phosphatidyltransferase OS=Encephalitozoon cuniculi (strain GB-M1) GN=PSS PE=3 SV=1	gb|EOB13058.1|	1	377	381	310	1e-100	168/380	44	CDP-diacylglycerol--serine O-phosphatidyltransferase [Nosema bombycis CQ1]	ref|XM_002995692.1|	279	413	1137	125	1e-24	117/135	86	Nosema ceranae BRL01 hypothetical protein (NCER_101291) mRNA, complete cds	|IPR000462:CDP-alcohol phosphatidyltransferase|	|GO:0008654:phospholipid biosynthetic process|	|GO:0016020:membrane|	|GO:0016780:phosphotransferase activity, for other substituted phosphate groups|
orf00016_scaffold8	22891	24234	1344	+	scaffold8	ECU09g1680	Ecu	J	COG0017, KOG0555	Aspartyl/asparaginyl-tRNA synthetases, Asparaginyl-tRNA synthetase	INFORMATION STORAGE AND PROCESSING	Translation, ribosomal structure and biogenesis	J	sp|C4V847|SYNC_NOSCE	1	447	447	757	0	354/447	79	Probable asparagine--tRNA ligase, cytoplasmic OS=Nosema ceranae (strain BRL01) GN=NCER_100652 PE=3 SV=1	ref|XP_003888044.1|	20	451	451	579	0	271/432	62	asparaginyl-tRNA synthetase [Encephalitozoon hellem ATCC 50504] gb|AFM99063.1| asparaginyl-tRNA synthetase [Encephalitozoon hellem ATCC 50504]	gb|GAJS01043420.1|	1	243	243	474	1e-129	242/243	99	TSA: Chilo suppressalis Unigene45248_All transcribed RNA sequence	|IPR002312:Aspartyl/Asparaginyl-tRNA synthetase, class IIb|IPR004364:Aminoacyl-tRNA synthetase, class II (D/K/N)|	|GO:0006412:translation|GO:0006422:aspartyl-tRNA aminoacylation|GO:0006418:tRNA aminoacylation for protein translation|	|GO:0005737:cytoplasm|	|GO:0000166:nucleotide binding|GO:0004815:aspartate-tRNA ligase activity|GO:0005524:ATP binding|GO:0004812:aminoacyl-tRNA ligase activity|
orf00017_scaffold8	24352	25182	831	+	scaffold8	ECU11g0630	---	---	---	---	---	---	---										gb|EOB13061.1|	31	295	296	257	2e-82	141/266	53	hypothetical protein NBO_220g0004 [Nosema bombycis CQ1]
orf00018_scaffold8	25262	25783	522	-	scaffold8
orf00019_scaffold8	26516	26848	333	-	scaffold8																											gb|GAJS01031509.1|	1	312	404	563	1e-157	305/312	97	TSA: Chilo suppressalis Unigene32900_All transcribed RNA sequence
orf00020_scaffold8	27382	28617	1236	+	scaffold8	ECU11g0710	---	---	---	---	---	---	---										ref|NP_586377.1|	70	248	393	140	1e-34	64/179	35	hypothetical protein ECU11_0710 [Encephalitozoon cuniculi GB-M1]
orf00021_scaffold8	28744	29391	648	+	scaffold8																		gb|EOB13063.1|	16	95	95	93.2	9e-22	42/80	52	hypothetical protein NBO_220g0006 [Nosema bombycis CQ1]										|IPR001163:Like-Sm ribonucleoprotein (LSM) domain|IPR006649:Like-Sm ribonucleoprotein (LSM) domain, eukaryotic/archaea-type|
orf00022_scaffold8	29424	29921	498	-	scaffold8	ECU11g0640	Ecu	U	COG5066, KOG0439	VAMP-associated protein involved in inositol metabolism	CELLULAR PROCESSES AND SIGNALING	Intracellular trafficking, secretion, and vesicular transport	U										ref|NP_586370.1|	1	117	155	93.2	8e-22	45/117	38	VESICLE-ASSOCIATED MEMBRANE PROTEIN [Encephalitozoon cuniculi GB-M1] emb|CAD25974.1| VESICLE-ASSOCIATED MEMBRANE PROTEIN [Encephalitozoon cuniculi GB-M1]	gb|GAJS01038896.1|	1	216	216	396	1e-107	212/216	98	TSA: Chilo suppressalis Unigene40720_All transcribed RNA sequence	|IPR000535:Major sperm protein|			|GO:0005198:structural molecule activity|
orf00023_scaffold8	30266	30817	552	-	scaffold8	ECU11g0650	Ecu	OU, O	COG5082, KOG4400	Arginine methyltransferase-interacting protein, contains RING Zn-finger, E3 ubiquitin ligase interacting with arginine methyltransferase	CELLULAR PROCESSES AND SIGNALING	Posttranslational modification, protein turnover, chaperones	O										gb|AFN84034.1|	7	212	221	79.3	1e-15	62/207	29	arginine methyltransferase-interacting protein [Encephalitozoon romaleae SJ-2008]
orf00024_scaffold8	30859	31797	939	-	scaffold8	ECU11g0660	Ecu	T, TR	COG0639, KOG0374	Diadenosine tetraphosphatase and related serine/threonine protein phosphatases, Serine/threonine specific protein phosphatase PP1, catalytic subunit	CELLULAR PROCESSES AND SIGNALING	Signal transduction mechanisms	T	sp|P48480|PP11_ACECL	1	295	319	472	1e-168	211/295	71	Serine/threonine-protein phosphatase PP1 isozyme 1 OS=Acetabularia cliftonii PE=3 SV=1	gb|AFN84035.1|	1	297	317	520	0	238/297	80	Ser/Thr protein phosphatase PPI-1 [Encephalitozoon romaleae SJ-2008]	ref|XM_002996226.1|	35	906	939	531	1e-147	721/872	82	Nosema ceranae BRL01 hypothetical protein (NCER_100657) mRNA, complete cds	|IPR004843:Metallo-dependent phosphatase|IPR006186:Serine/threonine-specific protein phosphatase/bis(5-nucleosyl)-tetraphosphatase|			|GO:0016787:hydrolase activity|
orf00025_scaffold8	32030	33436	1407	-	scaffold8	ECU11g0670	Ecu	R, J	COG5354, KOG2315	Uncharacterized protein, contains Trp-Asp (WD) repeat, Predicted translation initiation factor related to eIF-3a	POORLY CHARACTERIZED, INFORMATION STORAGE AND PROCESSING	General function prediction only , Translation, ribosomal structure and biogenesis	R, J										gb|AFN84036.1|	1	464	466	257	1e-77	159/479	33	hypothetical protein EROM_110540 [Encephalitozoon romaleae SJ-2008]	gb|GAJS01055253.1|	541	1	541	1057	0	539/541	99	TSA: Chilo suppressalis Unigene57095_All transcribed RNA sequence	|IPR013979:Translation initiation factor 2A, beta propellor-like domain|
orf00026_scaffold8	33808	35265	1458	-	scaffold8	ECU03g1160	Ecu	T, I	COG5329, KOG1889	Phosphoinositide polyphosphatase (Sac family), Putative phosphoinositide phosphatase	CELLULAR PROCESSES AND SIGNALING, METABOLISM	Signal transduction mechanisms , Lipid transport and metabolism	T, I	sp|Q96328|SAC8_ARATH	45	507	588	184	1e-50	138/472	29	Phosphoinositide phosphatase SAC8 OS=Arabidopsis thaliana GN=SAC8 PE=2 SV=1	gb|EOB14639.1|	6	438	509	270	4e-82	172/439	39	Phosphatidylinositide phosphatase SAC1 [Nosema bombycis CQ1]	gb|GAJS01049975.1|	314	1	317	583	1e-162	309/314	98	TSA: Chilo suppressalis Unigene51812_All transcribed RNA sequence	|IPR002013:Synaptojanin, N-terminal|			|GO:0042578:phosphoric ester hydrolase activity|
orf00027_scaffold8	35300	36292	993	-	scaffold8	ECU11g0690	Ecu	MJ, M	COG1208, KOG1322	Nucleoside-diphosphate-sugar pyrophosphorylase involved in lipopolysaccharide biosynthesis/translation initiation factor 2B, gamma/epsilon subunits (eIF-2Bgamma/eIF-2Bepsilon), GDP-mannose pyrophosphorylase/mannose-1-phosphate guanylyltransferase	CELLULAR PROCESSES AND SIGNALING	Cell wall/membrane/envelope biogenesis	M	sp|O74484|MPG1_SCHPO	1	330	363	293	2e-96	149/330	45	Mannose-1-phosphate guanyltransferase OS=Schizosaccharomyces pombe (strain 972 / ATCC 24843) GN=mpg1 PE=2 SV=1	gb|EOB14640.1|	1	334	337	418	1e-144	206/334	61	Mannose-1-phosphate guanyltransferase 2 [Nosema bombycis CQ1]	gb|GAJS01047940.1|	1	286	286	519	1e-143	280/286	97	TSA: Chilo suppressalis Unigene49775_All transcribed RNA sequence	|IPR005835:Nucleotidyl transferase|	|GO:0009058:biosynthetic process|		|GO:0016779:nucleotidyltransferase activity|
orf00002_scaffold11	379	8679	8301	+	scaffold11	ECU08g1900	Ecu	R	COG5271, KOG1808	AAA ATPase containing von Willebrand factor type A (vWA) domain	POORLY CHARACTERIZED	General function prediction only	R	sp|O94248|MDN1_SCHPO	606	1718	4717	561	1e-160	384/1116	34	Midasin OS=Schizosaccharomyces pombe (strain 972 / ATCC 24843) GN=mdn1 PE=1 SV=1	gb|AFN83603.1|	10	2816	2818	2054	0	1179/2852	41	Willebrand factor type A domain-containing AAA ATPase [Encephalitozoon romaleae SJ-2008]	gb|GAJS01054578.1|	475	1	475	902	0	470/475	98	TSA: Chilo suppressalis Unigene56420_All transcribed RNA sequence	|IPR003593:ATPase, AAA+ type, core|IPR011704:ATPase, AAA-5|			|GO:0000166:nucleotide binding|GO:0017111:nucleoside-triphosphatase activity|GO:0005524:ATP binding|GO:0016887:ATPase activity|
orf00004_scaffold11	9239	9862	624	-	scaffold11	ECU10g0090	Ecu	R, U	COG1100, KOG0070	GTPase SAR1 and related small G proteins, GTP-binding ADP-ribosylation factor Arf1	POORLY CHARACTERIZED, CELLULAR PROCESSES AND SIGNALING	General function prediction only , Intracellular trafficking, secretion, and vesicular transport	R, U	sp|Q8SQH8|ARF_ENCCU	1	202	207	223	3e-73	103/204	50	ADP-ribosylation factor OS=Encephalitozoon cuniculi (strain GB-M1) GN=ARF-1 PE=1 SV=3	gb|EOB15467.1|	1	203	203	251	2e-82	119/205	58	ADP-ribosylation factor [Nosema bombycis CQ1]	gb|GAJS01053091.1|	395	60	395	626	1e-176	331/336	98	TSA: Chilo suppressalis Unigene54932_All transcribed RNA sequence	|IPR005225:Small GTP-binding protein|IPR006687:Small GTPase SAR1-type|IPR006688:ADP-ribosylation factor|IPR006689:ARF/SAR superfamily|	|GO:0006886:intracellular protein transport|GO:0007264:small GTPase mediated signal transduction|	|GO:0005622:intracellular|	|GO:0005525:GTP binding|
orf00005_scaffold11	10425	11657	1233	-	scaffold11	ECU10g0300	Ecu	I	COG5056, KOG0380	Acyl-CoA cholesterol acyltransferase, Sterol O-acyltransferase/Diacylglycerol O-acyltransferase	METABOLISM	Lipid transport and metabolism	I	sp|O75907|DGAT1_HUMAN	248	475	488	152	3e-40	81/233	34	Diacylglycerol O-acyltransferase 1 OS=Homo sapiens GN=DGAT1 PE=1 SV=2	ref|XP_003888105.1|	22	384	401	313	1e-101	165/403	40	acyl-CoA cholesterol acyltransferase [Encephalitozoon hellem ATCC 50504] gb|AFM99124.1| acyl-CoA cholesterol acyltransferase [Encephalitozoon hellem ATCC 50504]	ref|XM_002996754.1|	1138	1203	1368	83.8	4e-12	60/66	90	Nosema ceranae BRL01 hypothetical protein (NCER_100059) mRNA, complete cds	|IPR004299:Membrane bound O-acyl transferase, MBOAT|
orf00006_scaffold11	12074	13453	1380	+	scaffold11	ECU10g0310	Ecu	I	COG0204, KOG2898	1-acyl-sn-glycerol-3-phosphate acyltransferase, Predicted phosphate acyltransferase, contains PlsC domain	METABOLISM	Lipid transport and metabolism	I	sp|Q53EU6|GPAT3_HUMAN	143	413	434	174	3e-48	97/277	35	Glycerol-3-phosphate acyltransferase 3 OS=Homo sapiens GN=AGPAT9 PE=1 SV=2	gb|EOB15471.1|	1	447	452	477	1e-164	247/452	54	1-acyl-sn-glycerol-3-phosphate acyltransferase zeta [Nosema bombycis CQ1]	gb|GAJS01032885.1|	496	1	496	936	0	490/496	98	TSA: Chilo suppressalis Unigene34579_All transcribed RNA sequence	|IPR002123:Phospholipid/glycerol acyltransferase|	|GO:0008152:metabolic process|		|GO:0008415:acyltransferase activity|
orf00007_scaffold11	14314	15132	819	-	scaffold11									sp|B3STN6|SWP25_NOSBO	96	263	268	65.5	3e-11	59/178	33	Spore wall protein 25 OS=Nosema bombycis GN=SWP25 PE=1 SV=1	ref|XP_002996804.1|	1	265	265	128	9e-33	105/274	38	hypothetical protein NCER_100064 [Nosema ceranae BRL01] gb|EEQ83133.1| hypothetical protein NCER_100064 [Nosema ceranae BRL01]
orf00008_scaffold11	15284	17710	2427	-	scaffold11	ECU10g0280	Ecu	R	COG1444, KOG2036	Predicted P-loop ATPase fused to an acetyltransferase	POORLY CHARACTERIZED	General function prediction only	R	sp|Q55EJ3|NAT10_DICDI	6	894	1057	511	1e-166	301/896	33	N-acetyltransferase 10 homolog OS=Dictyostelium discoideum GN=nat10 PE=3 SV=1	gb|EOB15475.1|	2	791	798	967	0	471/799	58	N-acetyltransferase 10 [Nosema bombycis CQ1]	gb|GAJS01043218.1|	9	241	241	438	1e-118	230/233	98	TSA: Chilo suppressalis Unigene45046_All transcribed RNA sequence	|IPR007807:Domain of unknown function DUF699, exodeoxyribonuclease V alpha chain|IPR013562:Domain of unknown function DUF1726|
orf00009_scaffold11	17744	18118	375	-	scaffold11	ECU10g0290	Ecu	A	COG5136, KOG3454	U1 snRNP-specific protein C	INFORMATION STORAGE AND PROCESSING	RNA processing and modification	A										gb|EOB15476.1|	1	121	126	93.2	1e-22	53/121	43	U1 small nuclear ribonucleoprotein [Nosema bombycis CQ1]
orf00010_scaffold11	18190	18780	591	+	scaffold11	ECU10g0140	Ecu	C	COG1394, KOG1647	Archaeal/vacuolar-type H+-ATPase subunit D, Vacuolar H+-ATPase V1 sector, subunit D	METABOLISM	Energy production and conversion	C	sp|O59941|VATD_NEUCR	16	215	264	144	6e-42	77/200	38	V-type proton ATPase subunit D OS=Neurospora crassa (strain ATCC 24698 / 74-OR23-1A / CBS 708.71 / DSM 1257 / FGSC 987) GN=vma-8 PE=2 SV=2	gb|EOB15477.1|	20	214	214	274	8e-92	132/195	67	Vacuolar proton pump subunit D [Nosema bombycis CQ1]										|IPR002699:ATPase, V1/A1 complex, subunit D|	|GO:0015991:ATP hydrolysis coupled proton transport|	|GO:0033178:proton-transporting two-sector ATPase complex, catalytic domain|	|GO:0042626:ATPase activity, coupled to transmembrane movement of substances|GO:0046961:proton-transporting ATPase activity, rotational mechanism|
orf00011_scaffold11	18802	19971	1170	-	scaffold11	ECU10g0130	Ecu	O	COG1222, KOG0727	ATP-dependent 26S proteasome regulatory subunit, 26S proteasome regulatory complex, ATPase RPT3	CELLULAR PROCESSES AND SIGNALING	Posttranslational modification, protein turnover, chaperones	O	sp|Q8SQI9|PRS6B_ENCCU	10	386	387	654	0	312/377	82	26S protease regulatory subunit 6B homolog OS=Encephalitozoon cuniculi (strain GB-M1) GN=ECU08_1970 PE=1 SV=1	gb|EOB15478.1|	2	378	379	688	0	336/377	89	26S protease regulatory subunit 6B, partial [Nosema bombycis CQ1]	ref|XM_002996761.1|	73	1124	1170	603	1e-168	865/1052	82	Nosema ceranae BRL01 hypothetical protein (NCER_100068) mRNA, complete cds	|IPR003593:ATPase, AAA+ type, core|IPR003959:ATPase, AAA-type, core|IPR005937:26S proteasome subunit P45|	|GO:0030163:protein catabolic process|	|GO:0005737:cytoplasm|	|GO:0000166:nucleotide binding|GO:0017111:nucleoside-triphosphatase activity|GO:0005524:ATP binding|GO:0016787:hydrolase activity|
orf00012_scaffold11	20007	21044	1038	-	scaffold11	ECU08g1960	Ecu	RTKL	COG0515, KOG1167	Serine/threonine protein kinase, Serine/threonine protein kinase of the CDC7 subfamily involved in DNA synthesis, repair and recombination	POORLY CHARACTERIZED, INFORMATION STORAGE AND PROCESSING	General function prediction only , Replication, recombination and repair	R, L	sp|Q8SR85|CDC71_ENCCU	4	345	351	458	1e-161	210/342	61	Probable cell division control protein 7 homolog 1 OS=Encephalitozoon cuniculi (strain GB-M1) GN=CDC7-1 PE=3 SV=1	gb|EOB12200.1|	1	345	346	481	1e-169	224/345	64	Cell cycle serine/threonine-protein kinase hsk1 [Nosema bombycis CQ1]	gb|GAJS01051994.1|	361	1	361	692	0	358/361	99	TSA: Chilo suppressalis Unigene53835_All transcribed RNA sequence	|IPR002290:Serine/threonine-protein kinase domain|IPR017442:Serine/threonine-protein kinase-like domain|IPR020635:Tyrosine-protein kinase, catalytic domain|	|GO:0006468:protein phosphorylation|		|GO:0004674:protein serine/threonine kinase activity|GO:0005524:ATP binding|GO:0004672:protein kinase activity|
orf00013_scaffold11	21083	22819	1737	-	scaffold11																		ref|XP_002996809.1|	471	780	780	215	4e-58	119/321	37	hypothetical protein NCER_100070 [Nosema ceranae BRL01] gb|EEQ83138.1| hypothetical protein NCER_100070 [Nosema ceranae BRL01]	gb|GAJS01054131.1|	443	1	443	839	0	438/443	98	TSA: Chilo suppressalis Unigene55973_All transcribed RNA sequence
orf00014_scaffold11	23539	24096	558	+	scaffold11	ECU10g0270	Ecu	J	COG0689, KOG1069	RNase PH, Exosomal 3'-5' exoribonuclease complex, subunit Rrp46	INFORMATION STORAGE AND PROCESSING	Translation, ribosomal structure and biogenesis	J										ref|XP_003073709.1|	1	185	188	121	3e-32	66/186	35	exosome RNAse PH-like protein [Encephalitozoon intestinalis ATCC 50506] gb|ADM12349.1| exosome RNAse PH-like protein [Encephalitozoon intestinalis ATCC 50506]										|IPR001247:Exoribonuclease, phosphorolytic domain 1|	|GO:0006396:RNA processing|		|GO:0000175:3'-5'-exoribonuclease activity|GO:0003723:RNA binding|
orf00015_scaffold11	24601	25593	993	+	scaffold11	ECU10g0190	Ecu	O	COG5187, KOG0687	26S proteasome regulatory complex component, contains PCI domain, 26S proteasome regulatory complex, subunit RPN7/PSMD6	CELLULAR PROCESSES AND SIGNALING	Posttranslational modification, protein turnover, chaperones	O	sp|Q06103|RPN7_YEAST	107	394	429	157	3e-43	97/288	33	26S proteasome regulatory subunit RPN7 OS=Saccharomyces cerevisiae (strain ATCC 204508 / S288c) GN=RPN7 PE=1 SV=3	gb|EOB12196.1|	34	363	363	361	1e-121	179/330	54	26S proteasome non-ATPase regulatory subunit 6 [Nosema bombycis CQ1]	gb|GAJS01053968.1|	76	435	435	674	0	355/360	98	TSA: Chilo suppressalis Unigene55810_All transcribed RNA sequence	|IPR000717:Proteasome component (PCI) domain|IPR019585:26S proteasome, regulatory subunit Rpn7|			|GO:0005515:protein binding|
orf00016_scaffold11	25813	26358	546	+	scaffold11																		ref|XP_002996811.1|	39	196	212	119	4e-31	74/170	43	hypothetical protein NCER_100074 [Nosema ceranae BRL01] gb|EEQ83140.1| hypothetical protein NCER_100074 [Nosema ceranae BRL01]
orf00017_scaffold11	26581	28017	1437	-	scaffold11																		gb|EOB12198.1|	7	514	514	137	2e-32	146/517	28	hypothetical protein NBO_507g0013 [Nosema bombycis CQ1]
orf00018_scaffold11	28186	28596	411	-	scaffold11	ECU10g0260	Ecu	B, K	COG2036, KOG0869	Histones H3 and H4, CCAAT-binding factor, subunit A (HAP3)	INFORMATION STORAGE AND PROCESSING	Chromatin structure and dynamics , Transcription	B, K	sp|O82248|NFYB5_ARATH	42	139	160	98.6	6e-26	48/98	48	Nuclear transcription factor Y subunit B-5 OS=Arabidopsis thaliana GN=NFYB5 PE=2 SV=1	gb|EOB12194.1|	22	133	133	169	2e-52	80/113	70	Nuclear transcription factor Y subunit B-2 [Nosema bombycis CQ1]	ref|XM_002996767.1|	1	371	414	188	3e-44	302/371	81	Nosema ceranae BRL01 hypothetical protein (NCER_100076) mRNA, complete cds	|IPR003958:Transcription factor CBF/NF-Y/archaeal histone|		|GO:0005622:intracellular|	|GO:0043565:sequence-specific DNA binding|
orf00019_scaffold11	28669	30156	1488	-	scaffold11	ECU10g0240	Ecu	O	COG0459, KOG0364	Chaperonin GroEL (HSP60 family), Chaperonin complex component, TCP-1 gamma subunit (CCT3)	CELLULAR PROCESSES AND SIGNALING	Posttranslational modification, protein turnover, chaperones	O	sp|Q8SR76|TCPG_ENCCU	31	519	519	622	0	297/496	59	T-complex protein 1 subunit gamma OS=Encephalitozoon cuniculi (strain GB-M1) GN=CCT3 PE=1 SV=1	gb|EOB15487.1|	35	524	524	633	0	317/499	63	T-complex protein 1 subunit gamma [Nosema bombycis CQ1]	gb|GAJS01051856.1|	358	1	358	678	0	354/358	98	TSA: Chilo suppressalis Unigene53697_All transcribed RNA sequence	|IPR002423:Chaperonin Cpn60/TCP-1|IPR017998:Chaperone, tailless complex polypeptide 1|	|GO:0044267:cellular protein metabolic process|		|GO:0005524:ATP binding|
orf00020_scaffold11	30300	30716	417	+	scaffold11	ECU10g0230	---	---	---	---	---	---	---										gb|EOB12192.1|	40	172	174	179	1e-55	89/133	66	hypothetical protein NBO_507g0007 [Nosema bombycis CQ1]	gb|GAJS01050658.1|	1	330	330	599	1e-168	323/330	97	TSA: Chilo suppressalis Unigene52495_All transcribed RNA sequence	|IPR009852:T-complex 10/CenJ, C-terminal|
orf00021_scaffold11	30719	31699	981	-	scaffold11	ECU10g0220	Ecu	R, JT	COG2319, KOG0643	FOG: WD40 repeat, Translation initiation factor 3, subunit i (eIF-3i)/TGF-beta receptor-interacting protein (TRIP-1)	POORLY CHARACTERIZED, INFORMATION STORAGE AND PROCESSING	General function prediction only , Translation, ribosomal structure and biogenesis	R, J	sp|P79083|EIF3I_SCHPO	6	327	328	182	8e-54	102/323	31	Eukaryotic translation initiation factor 3 subunit I OS=Schizosaccharomyces pombe (strain 972 / ATCC 24843) GN=sum1 PE=1 SV=1	ref|XP_003073704.1|	10	328	328	355	1e-120	176/320	55	translation initiation factor IF3 subunit 2 [Encephalitozoon intestinalis ATCC 50506] gb|ADM12344.1| translation initiation factor IF3 subunit 2 [Encephalitozoon intestinalis ATCC 50506]	gb|GAJS01051126.1|	1	340	340	603	1e-168	331/340	97	TSA: Chilo suppressalis Unigene52965_All transcribed RNA sequence	|IPR001680:WD40 repeat|IPR019781:WD40 repeat, subgroup|			|GO:0005515:protein binding|
orf00022_scaffold11	31740	32441	702	-	scaffold11	ECU10g0210	Ecu	K	COG5111, KOG3233	DNA-directed RNA polymerase III, subunit C34	INFORMATION STORAGE AND PROCESSING	Transcription	K	sp|Q9H1D9|RPC6_HUMAN	20	250	316	121	6e-32	67/231	29	DNA-directed RNA polymerase III subunit RPC6 OS=Homo sapiens GN=POLR3F PE=1 SV=1	gb|EOB12190.1|	43	267	273	248	7e-80	121/229	52	DNA-directed RNA polymerase III subunit RPC6 [Nosema bombycis CQ1]										|IPR007832:RNA polymerase Rpc34|	|GO:0006350:transcription|		|GO:0003677:DNA binding|GO:0003899:DNA-directed RNA polymerase activity|
orf00023_scaffold11	32463	33689	1227	+	scaffold11	ECU10g0170	Ecu	U	COG0552, KOG0781	Signal recognition particle GTPase, Signal recognition particle receptor, alpha subunit	CELLULAR PROCESSES AND SIGNALING	Intracellular trafficking, secretion, and vesicular transport	U	sp|P08240|SRPR_HUMAN	343	636	638	238	3e-71	127/294	43	Signal recognition particle receptor subunit alpha OS=Homo sapiens GN=SRPR PE=1 SV=2	gb|EOB15491.1|	1	426	426	533	0	276/426	64	Signal recognition particle receptor subunit alpha [Nosema bombycis CQ1]	gb|GAJS01049001.1|	301	1	301	597	1e-166	301/301	100	TSA: Chilo suppressalis Unigene50836_All transcribed RNA sequence	|IPR000897:Signal recognition particle, SRP54 subunit, GTPase|IPR003593:ATPase, AAA+ type, core|	|GO:0006614:SRP-dependent cotranslational protein targeting to membrane|		|GO:0005525:GTP binding|GO:0000166:nucleotide binding|GO:0017111:nucleoside-triphosphatase activity|
orf00024_scaffold11	33699	34589	891	-	scaffold11	ECU08g1920	Ecu	RTKL, R	COG0515, KOG0594	Serine/threonine protein kinase, Protein kinase PCTAIRE and related kinases	POORLY CHARACTERIZED	General function prediction only	R	sp|Q8SR86|CDK1_ENCCU	1	296	296	413	1e-145	189/296	63	Cyclin-dependent kinase 1 OS=Encephalitozoon cuniculi (strain GB-M1) GN=CDC28 PE=3 SV=1	gb|EOB12188.1|	50	345	345	462	1e-162	217/296	73	Cell division control protein 2 [Nosema bombycis CQ1]	gb|GAJS01027395.1|	233	1	233	446	1e-121	231/233	99	TSA: Chilo suppressalis Unigene27407_All transcribed RNA sequence	|IPR002290:Serine/threonine-protein kinase domain|IPR017442:Serine/threonine-protein kinase-like domain|IPR020635:Tyrosine-protein kinase, catalytic domain|	|GO:0006468:protein phosphorylation|		|GO:0004674:protein serine/threonine kinase activity|GO:0005524:ATP binding|GO:0004672:protein kinase activity|
orf00025_scaffold11	35082	35690	609	-	scaffold11	ECU10g0350	Ecu	R	COG1100, KOG0393	GTPase SAR1 and related small G proteins, Ras-related small GTPase, Rho type	POORLY CHARACTERIZED	General function prediction only	R	sp|Q5RCK9|RHOC_PONAB	7	190	193	172	1e-53	88/190	46	Rho-related GTP-binding protein RhoC OS=Pongo abelii GN=RHOC PE=2 SV=1	gb|EOB15496.1|	25	228	228	293	5e-99	141/204	69	GTP-binding protein Rho1 [Nosema bombycis CQ1]	gb|GAJS01047538.1|	1	279	281	553	1e-154	279/279	100	TSA: Chilo suppressalis Unigene49373_All transcribed RNA sequence	|IPR001806:Ras GTPase|IPR003577:Ras small GTPase, Ras type|IPR003578:Small GTPase, Rho type|IPR003579:Ras small GTPase, Rab type|IPR005225:Small GTP-binding protein|IPR013753:Ras|	|GO:0007264:small GTPase mediated signal transduction|GO:0015031:protein transport|	|GO:0005622:intracellular|	|GO:0005525:GTP binding|
orf00002_scaffold13	1209	3119	1911	-	scaffold13																		gb|EIJ92552.1|	65	548	902	77.8	8e-12	117/499	23	hypothetical protein NEPG_02566 [Nematocida parisii ERTm1]
orf00003_scaffold13	4968	5567	600	+	scaffold13																		gb|EGN93543.1|	12	177	182	130	1e-35	71/172	41	hypothetical protein SERLA73DRAFT_189250 [Serpula lacrymans var. lacrymans S7.3] gb|EGO18920.1| hypothetical protein SERLADRAFT_479980 [Serpula lacrymans var. lacrymans S7.9]	gb|GAJS01047352.1|	279	1	279	553	1e-154	279/279	100	TSA: Chilo suppressalis Unigene49187_All transcribed RNA sequence	|IPR000086:NUDIX hydrolase domain|			|GO:0016787:hydrolase activity|
orf00009_scaffold13	15583	15948	366	-	scaffold13																											gb|GAJS01034002.1|	1	220	305	436	1e-119	220/220	100	TSA: Chilo suppressalis Unigene35822_All transcribed RNA sequence
orf00010_scaffold13	16075	16329	255	-	scaffold13																											gb|GAJS01028654.1|	208	3	208	194	3e-46	179/206	86	TSA: Chilo suppressalis Unigene29165_All transcribed RNA sequence
orf00011_scaffold13	16740	17006	267	-	scaffold13																											gb|GAJS01034002.1|	3	73	305	77.8	5e-11	63/71	88	TSA: Chilo suppressalis Unigene35822_All transcribed RNA sequence
orf00017_scaffold13	24839	25480	642	+	scaffold13
orf00001_scaffold14	1229	2743	1515	-	scaffold14	ECU06g0300	---	---	---	---	---	---	---										ref|NP_585786.1|	49	503	528	197	4e-54	136/462	29	hypothetical protein ECU06_0300 [Encephalitozoon cuniculi GB-M1] emb|CAD25390.1| hypothetical protein [Encephalitozoon cuniculi GB-M1]	gb|GAJS01030103.1|	226	1	226	408	1e-110	221/226	97	TSA: Chilo suppressalis Unigene31160_All transcribed RNA sequence
orf00002_scaffold14	8659	8961	303	+	scaffold14
orf00003_scaffold14	9039	9461	423	-	scaffold14																		ref|XP_002996784.1|	22	95	294	80.9	3e-16	36/74	48	hypothetical protein NCER_100043 [Nosema ceranae BRL01] gb|EEQ83113.1| hypothetical protein NCER_100043 [Nosema ceranae BRL01]										|IPR004129:Glycerophosphoryl diester phosphodiesterase|	|GO:0006071:glycerol metabolic process|		|GO:0008889:glycerophosphodiester phosphodiesterase activity|
orf00007_scaffold14	15941	18322	2382	-	scaffold14	ECU01g1390	Ecu	M	COG1215, KOG2571	Glycosyltransferases, probably involved in cell wall biogenesis, Chitin synthase/hyaluronan synthase (glycosyltransferases)	CELLULAR PROCESSES AND SIGNALING	Cell wall/membrane/envelope biogenesis	M	sp|Q8SSI7|CHS1_ENCCU	1	810	816	1000	0	506/813	62	Chitin synthase 1 OS=Encephalitozoon cuniculi (strain GB-M1) GN=CHS1 PE=2 SV=1	gb|EOB13805.1|	1	796	804	1174	0	564/797	70	Chitin synthase 7 [Nosema bombycis CQ1]	gb|GAJS01048386.1|	292	2	292	569	1e-158	290/291	99	TSA: Chilo suppressalis Unigene50221_All transcribed RNA sequence	|IPR004835:Fungal chitin synthase|			|GO:0016758:transferase activity, transferring hexosyl groups|
orf00008_scaffold14	18524	19273	750	-	scaffold14	YKL150w	Sce	HC	COG0543, KOG0534	2-polyprenylphenol hydroxylase and related flavodoxin oxidoreductases, NADH-cytochrome b-5 reductase	METABOLISM	Coenzyme transport and metabolism	H	sp|Q2UKB8|MCR1_ASPOR	78	323	323	118	2e-30	85/256	33	NADH-cytochrome b5 reductase 2 OS=Aspergillus oryzae (strain ATCC 42149 / RIB 40) GN=mcr1 PE=3 SV=1	gb|EOB14464.1|	3	248	248	147	1e-40	87/247	35	NADH-cytochrome b5 reductase 2 [Nosema bombycis CQ1]	gb|GAJS01042815.1|	1	239	239	474	1e-130	239/239	100	TSA: Chilo suppressalis Unigene44643_All transcribed RNA sequence	|IPR001433:Oxidoreductase FAD/NAD(P)-binding|IPR001834:NADH:cytochrome b5 reductase (CBR)|	|GO:0055114:oxidation-reduction process|		|GO:0016491:oxidoreductase activity|
orf00009_scaffold14	19824	20255	432	-	scaffold14	ECU08g1790	Ecu	RTKL, D	COG0515, KOG0600	Serine/threonine protein kinase, Cdc2-related protein kinase	POORLY CHARACTERIZED, CELLULAR PROCESSES AND SIGNALING	General function prediction only , Cell cycle control, cell division, chromosome partitioning	R, D	sp|Q8SR90|Y8H9_ENCCU	1	124	309	126	3e-35	58/124	46	Probable cell division protein kinase ECU11_1290 OS=Encephalitozoon cuniculi (strain GB-M1) GN=ECU08_1790 PE=3 SV=1	gb|ADZ95710.1|	375	496	801	152	1e-40	67/122	54	60S ribosomal protein L6 [Nosema bombycis] gb|EOB15455.1| CTD kinase subunit alpha, partial [Nosema bombycis CQ1]	gb|GAJS01032999.1|	1	352	687	642	0	345/352	98	TSA: Chilo suppressalis Unigene34713_All transcribed RNA sequence	|IPR002290:Serine/threonine-protein kinase domain|IPR017442:Serine/threonine-protein kinase-like domain|	|GO:0006468:protein phosphorylation|		|GO:0004674:protein serine/threonine kinase activity|GO:0005524:ATP binding|GO:0004672:protein kinase activity|
orf00010_scaffold14	20453	21298	846	-	scaffold14
orf00011_scaffold14	21585	22316	732	+	scaffold14	ECU08g1840	Ecu	R	COG2102, KOG2316	Predicted ATPases of PP-loop superfamily, Predicted ATPase (PP-loop superfamily)	POORLY CHARACTERIZED	General function prediction only	R	sp|Q9CQ28|DPH6_MOUSE	1	250	267	186	3e-57	104/252	41	Diphthine--ammonia ligase OS=Mus musculus GN=Atpbd4 PE=2 SV=1	gb|EOB11378.1|	1	242	242	291	2e-97	145/242	59	ATP-binding domain protein 4 [Nosema bombycis CQ1]	gb|GAJS01047812.1|	3	284	284	535	1e-148	280/282	99	TSA: Chilo suppressalis Unigene49647_All transcribed RNA sequence	|IPR002761:Domain of unknown function DUF71, ATP-binding domain|
orf00012_scaffold14	24083	24823	741	+	scaffold14	ECU08g1820	Ecu	S	COG5125, KOG2866	Uncharacterized conserved protein	POORLY CHARACTERIZED	Function unknown	S										gb|EOB15458.1|	1	231	244	129	1e-33	85/236	36	hypothetical protein NBO_3g0009 [Nosema bombycis CQ1]										|IPR014854:Nse4|
orf00013_scaffold14	25242	26540	1299	+	scaffold14	ECU08g1850	Ecu	G	COG0364, KOG0563	Glucose-6-phosphate 1-dehydrogenase	METABOLISM	Carbohydrate transport and metabolism	G	sp|Q8SR89|G6PD_ENCCU	1	431	434	358	1e-119	175/433	40	Glucose-6-phosphate 1-dehydrogenase OS=Encephalitozoon cuniculi (strain GB-M1) GN=ZWF1 PE=1 SV=1	gb|EOB11374.1|	1	431	434	450	1e-154	216/433	49	Glucose-6-phosphate 1-dehydrogenase [Nosema bombycis CQ1]	gb|GAJS01045792.1|	262	1	262	519	1e-143	262/262	100	TSA: Chilo suppressalis Unigene47625_All transcribed RNA sequence	|IPR001282:Glucose-6-phosphate dehydrogenase|IPR022674:Glucose-6-phosphate dehydrogenase, NAD-binding|IPR022675:Glucose-6-phosphate dehydrogenase, C-terminal|	|GO:0006006:glucose metabolic process|GO:0055114:oxidation-reduction process|		|GO:0004345:glucose-6-phosphate dehydrogenase activity|GO:0050661:NADP or NADPH binding|
orf00014_scaffold14	26779	27372	594	-	scaffold14	ECU08g1860	Ecu	J	COG2263, KOG3420	Predicted RNA methylase	INFORMATION STORAGE AND PROCESSING	Translation, ribosomal structure and biogenesis	J	sp|Q8K1A0|METL5_MOUSE	4	207	209	159	2e-48	90/204	44	Methyltransferase-like protein 5 OS=Mus musculus GN=Mettl5 PE=2 SV=2	gb|EOB11373.1|	12	209	210	266	1e-88	123/198	62	Methyltransferase-like protein 5 [Nosema bombycis CQ1]	ref|XM_002996748.1|	337	585	591	89.7	3e-14	198/249	79	Nosema ceranae BRL01 hypothetical protein (NCER_100053) mRNA, complete cds	|IPR002296:N6 adenine-specific DNA methyltransferase, N12 class|IPR007848:Methyltransferase small|	|GO:0032259:methylation|		|GO:0003676:nucleic acid binding|GO:0008168:methyltransferase activity|
orf00015_scaffold14	27410	28096	687	+	scaffold14	ECU08g1870	Ecu	O	COG0638, KOG0175	20S proteasome, alpha and beta subunits, 20S proteasome, regulatory subunit beta type PSMB5/PSMB8/PRE2	CELLULAR PROCESSES AND SIGNALING	Posttranslational modification, protein turnover, chaperones	O	sp|P30656|PSB5_YEAST	75	271	287	241	6e-79	115/197	58	Proteasome subunit beta type-5 OS=Saccharomyces cerevisiae (strain ATCC 204508 / S288c) GN=PRE2 PE=1 SV=3	gb|EOB15461.1|	1	225	229	337	1e-116	160/226	70	Proteasome component PRE2 [Nosema bombycis CQ1]	ref|XM_002996749.1|	90	650	690	327	8e-86	462/561	82	Nosema ceranae BRL01 hypothetical protein (NCER_100054) mRNA, complete cds	|IPR000243:Peptidase T1A, proteasome beta-subunit|IPR001353:Proteasome, subunit alpha/beta|	|GO:0051603:proteolysis involved in cellular protein catabolic process|	|GO:0005839:proteasome core complex|	|GO:0004175:endopeptidase activity|GO:0004298:threonine-type endopeptidase activity|
orf00017_scaffold14	29107	30702	1596	+	scaffold14	ECU08g1880	---	---	---	---	---	---	---										gb|EOB15462.1|	62	490	570	169	4e-43	129/437	29	hypothetical protein NBO_3g0013 [Nosema bombycis CQ1]
orf00018_scaffold14	30810	31661	852	+	scaffold14																		ref|XP_002996796.1|	530	809	809	263	2e-79	138/280	49	hypothetical protein NCER_100055 [Nosema ceranae BRL01] gb|EEQ83125.1| hypothetical protein NCER_100055 [Nosema ceranae BRL01]
orf00001_scaffold17	138	806	669	-	scaffold17	ECU07g0700	Ecu	U	COG5232, KOG2927	Preprotein translocase subunit Sec62, Membrane component of ER protein translocation complex	CELLULAR PROCESSES AND SIGNALING	Intracellular trafficking, secretion, and vesicular transport	U	sp|O13787|SEC62_SCHPO	73	221	273	83.2	6e-18	52/149	34	Translocation protein sec62 OS=Schizosaccharomyces pombe (strain 972 / ATCC 24843) GN=sec62 PE=3 SV=1	gb|EOB14157.1|	1	194	198	246	2e-80	122/194	62	Translocation protein SEC62 [Nosema bombycis CQ1]	gb|GAJS01036413.1|	1	204	204	404	1e-109	204/204	100	TSA: Chilo suppressalis Unigene38236_All transcribed RNA sequence	|IPR004728:Translocation protein Sec62|	|GO:0015031:protein transport|	|GO:0016021:integral to membrane|	|GO:0008565:protein transporter activity|
orf00003_scaffold17	1698	2747	1050	-	scaffold17
orf00004_scaffold17	4962	6572	1611	-	scaffold17
orf00005_scaffold17	7571	7903	333	-	scaffold17
orf00008_scaffold17	10119	10364	246	+	scaffold17
orf00009_scaffold17	10651	10944	294	+	scaffold17
orf00012_scaffold17	11928	12257	330	-	scaffold17																		ref|XP_004831634.1|	1	103	447	133	1e-35	61/103	59	reverse transcriptase domain containing protein [Babesia equi] gb|EKX72182.1| reverse transcriptase domain containing protein [Babesia equi]										|IPR000477:Reverse transcriptase|	|GO:0006278:RNA-dependent DNA replication|		|GO:0003723:RNA binding|GO:0003964:RNA-directed DNA polymerase activity|
orf00015_scaffold17	13786	14298	513	-	scaffold17
orf00016_scaffold17	14279	15409	1131	+	scaffold17
orf00021_scaffold17	17835	18164	330	-	scaffold17																											gb|GAJS01038960.1|	1	117	216	97.6	7e-17	100/117	85	TSA: Chilo suppressalis Unigene40784_All transcribed RNA sequence
orf00027_scaffold17	25355	26773	1419	-	scaffold17									sp|Q86W24|NAL14_HUMAN	725	1064	1093	73.2	3e-12	82/346	23	NACHT, LRR and PYD domains-containing protein 14 OS=Homo sapiens GN=NLRP14 PE=2 SV=1	ref|XP_001629079.1|	1	292	295	124	3e-29	93/294	31	predicted protein [Nematostella vectensis] gb|EDO37016.1| predicted protein [Nematostella vectensis]	gb|GAJS01041930.1|	232	1	233	452	1e-123	231/232	99	TSA: Chilo suppressalis Unigene43756_All transcribed RNA sequence	|IPR003590:Leucine-rich repeat, ribonuclease inhibitor subtype|
orf00028_scaffold17	26815	27357	543	-	scaffold17
orf00029_scaffold17	27537	27965	429	-	scaffold17
orf00030_scaffold17	28097	28447	351	-	scaffold17																											gb|GAJS01039122.1|	166	1	217	329	1e-86	166/166	100	TSA: Chilo suppressalis Unigene40946_All transcribed RNA sequence
orf00001_scaffold18	383	2239	1857	-	scaffold18	ECU05g0310	Ecu	I	COG0365, KOG1175	Acyl-coenzyme A synthetases/AMP-(fatty) acid ligases, Acyl-CoA synthetase	METABOLISM	Lipid transport and metabolism	I	sp|Q750T7|ACS2_ASHGO	34	650	687	422	1e-138	242/632	38	Acetyl-coenzyme A synthetase 2 OS=Ashbya gossypii (strain ATCC 10895 / CBS 109.51 / FGSC 9923 / NRRL Y-1056) GN=ACS2 PE=3 SV=1	gb|AGE95365.1|	5	600	632	436	1e-143	247/610	40	acetylcoenzyme a synthetase [Encephalitozoon cuniculi]	gb|GAJS01045527.1|	1	259	260	458	1e-124	252/259	97	TSA: Chilo suppressalis Unigene47360_All transcribed RNA sequence	|IPR000873:AMP-dependent synthetase/ligase|	|GO:0008152:metabolic process|		|GO:0003824:catalytic activity|
orf00002_scaffold18	2475	3602	1128	-	scaffold18	ECU09g1780	Ecu	I	COG1577, KOG1511	Mevalonate kinase, Mevalonate kinase MVK/ERG12	METABOLISM	Lipid transport and metabolism	I	sp|Q58487|KIME_METJA	99	286	312	74.3	1e-13	61/198	30	Mevalonate kinase OS=Methanocaldococcus jannaschii (strain ATCC 43067 / DSM 2661 / JAL-1 / JCM 10045 / NBRC 100440) GN=mvk PE=1 SV=1	gb|EOB12818.1|	76	298	300	183	2e-52	103/223	46	Mevalonate kinase [Nosema bombycis CQ1]										|IPR006204:GHMP kinase|IPR006206:Mevalonate/galactokinase|	|GO:0016310:phosphorylation|GO:0008152:metabolic process|	|GO:0005737:cytoplasm|	|GO:0005524:ATP binding|GO:0016301:kinase activity|GO:0016773:phosphotransferase activity, alcohol group as acceptor|
orf00003_scaffold18	3978	6104	2127	-	scaffold18	ECU09g1790	Ecu	C	COG1269, KOG2189	Archaeal/vacuolar-type H+-ATPase subunit I, Vacuolar H+-ATPase V0 sector, subunit a	METABOLISM	Energy production and conversion	C	sp|O13742|VPH1_SCHPO	5	831	831	365	1e-113	243/830	29	V-type proton ATPase subunit a OS=Schizosaccharomyces pombe (strain 972 / ATCC 24843) GN=vph1 PE=3 SV=2	gb|EOB12819.1|	1	662	668	785	0	394/668	58	Vacuolar ATP synthase subunit a [Nosema bombycis CQ1]	gb|GAJS01055967.1|	697	1	697	1318	0	689/697	98	TSA: Chilo suppressalis Unigene57813_All transcribed RNA sequence	|IPR002490:ATPase, V0/A0 complex, 116kDa subunit|	|GO:0015991:ATP hydrolysis coupled proton transport|	|GO:0033177:proton-transporting two-sector ATPase complex, proton-transporting domain|	|GO:0015078:hydrogen ion transmembrane transporter activity|
orf00004_scaffold18	8025	9269	1245	-	scaffold18
orf00005_scaffold18	10253	10711	459	+	scaffold18
orf00006_scaffold18	11023	11940	918	+	scaffold18
orf00007_scaffold18	12727	13260	534	+	scaffold18
orf00008_scaffold18	15656	16618	963	+	scaffold18																											gb|GAJS01041434.1|	1	222	230	440	1e-119	222/222	100	TSA: Chilo suppressalis Unigene43260_All transcribed RNA sequence
orf00009_scaffold18	19289	20215	927	-	scaffold18																											gb|GAJS01027637.1|	244	1	244	404	1e-109	234/244	95	TSA: Chilo suppressalis Unigene27709_All transcribed RNA sequence
orf00010_scaffold18	22693	23658	966	+	scaffold18
orf00011_scaffold18	24530	25666	1137	+	scaffold18
orf00012_scaffold18	25775	26074	300	-	scaffold18	ECU10g1530	---	---	---	---	---	---	---										ref|XP_003073834.1|	16	109	110	75.1	4e-16	39/94	41	hypothetical protein Eint_101490 [Encephalitozoon intestinalis ATCC 50506] gb|ADM12474.1| hypothetical protein Eint_101490 [Encephalitozoon intestinalis ATCC 50506]
orf00013_scaffold18	26124	26627	504	-	scaffold18																		ref|XP_002995065.1|	1	161	165	102	2e-25	59/161	36	hypothetical protein NCER_102185 [Nosema ceranae BRL01] gb|EEQ81394.1| hypothetical protein NCER_102185 [Nosema ceranae BRL01]
orf00014_scaffold18	26895	28805	1911	-	scaffold18	ECU02g1370	Ecu	G	COG1626, KOG0602	Neutral trehalase	METABOLISM	Carbohydrate transport and metabolism	G	sp|Q9FWC1|TRE_ORYSJ	142	554	563	223	2e-63	153/474	32	Probable trehalase OS=Oryza sativa subsp. japonica GN=Os10g0521000 PE=2 SV=1	gb|EOB15123.1|	153	600	616	332	1e-102	203/497	40	Trehalase [Nosema bombycis CQ1]	ref|XM_002995032.1|	1583	1764	1872	131	3e-26	153/182	84	Nosema ceranae BRL01 hypothetical protein (NCER_102169) mRNA, complete cds	|IPR001661:Glycoside hydrolase, family 37|	|GO:0005991:trehalose metabolic process|		|GO:0004555:alpha,alpha-trehalase activity|
orf00001_scaffold19	214	696	483	-	scaffold19	ECU05g0290	Ecu	O	COG0638, KOG0185	20S proteasome, alpha and beta subunits, 20S proteasome, regulatory subunit beta type PSMB4/PRE4	CELLULAR PROCESSES AND SIGNALING	Posttranslational modification, protein turnover, chaperones	O	sp|Q8SS01|PSB7_ENCCU	52	225	226	145	3e-43	75/174	43	Probable proteasome subunit beta type-7 OS=Encephalitozoon cuniculi (strain GB-M1) GN=PRE4 PE=1 SV=2	ref|XP_003887225.1|	52	225	226	157	4e-46	75/174	43	proteasome beta type-4 subunit [Encephalitozoon hellem ATCC 50504] gb|AFM98244.1| proteasome beta type-4 subunit [Encephalitozoon hellem ATCC 50504]	gb|GAJS01042539.1|	237	1	237	398	1e-107	228/237	96	TSA: Chilo suppressalis Unigene44365_All transcribed RNA sequence	|IPR001353:Proteasome, subunit alpha/beta|	|GO:0051603:proteolysis involved in cellular protein catabolic process|	|GO:0005839:proteasome core complex|	|GO:0004298:threonine-type endopeptidase activity|
orf00002_scaffold19	930	1193	264	+	scaffold19
orf00005_scaffold19	1316	3091	1776	+	scaffold19																		gb|EOB13398.1|	2	548	548	171	1e-43	156/569	27	hypothetical protein NBO_76g0003 [Nosema bombycis CQ1]
orf00006_scaffold19	3113	5038	1926	-	scaffold19	ECU05g0220	Ecu	R, A	COG2319, KOG0319	FOG: WD40 repeat, WD40-repeat-containing subunit of the 18S rRNA processing complex	POORLY CHARACTERIZED, INFORMATION STORAGE AND PROCESSING	General function prediction only , RNA processing and modification	R, A	sp|Q9USN3|UTP13_SCHPO	313	644	777	77.8	1e-13	91/354	25	Probable U3 small nucleolar RNA-associated protein 13 OS=Schizosaccharomyces pombe (strain 972 / ATCC 24843) GN=utp13 PE=3 SV=3	ref|XP_003072828.1|	330	701	780	124	2e-26	108/404	26	putative WD40 domain-containing protein [Encephalitozoon intestinalis ATCC 50506] gb|ADM11468.1| putative WD40 domain-containing protein [Encephalitozoon intestinalis ATCC 50506]										|IPR001680:WD40 repeat|IPR019781:WD40 repeat, subgroup|			|GO:0005515:protein binding|
orf00007_scaffold19	5068	5781	714	-	scaffold19	ECU05g0250	Ecu	J	COG1890, KOG1628	Ribosomal protein S3AE, 40S ribosomal protein S3A	INFORMATION STORAGE AND PROCESSING	Translation, ribosomal structure and biogenesis	J	sp|C4VBI8|RS3A_NOSCE	1	234	235	400	1e-142	199/234	85	40S ribosomal protein S1 OS=Nosema ceranae (strain BRL01) GN=RPS1 PE=3 SV=1	gb|ADZ95658.1|	1	235	235	295	5e-99	144/235	61	40S ribosomal protein S3aE [Nosema bombycis] gb|EOB13400.1| 40S ribosomal protein S3aE [Nosema bombycis CQ1]	ref|XM_002995038.1|	88	664	708	248	7e-62	464/577	80	Nosema ceranae BRL01 hypothetical protein (NCER_102161) mRNA, complete cds	|IPR001593:Ribosomal protein S3Ae|	|GO:0006412:translation|	|GO:0005622:intracellular|GO:0005840:ribosome|	|GO:0003735:structural constituent of ribosome|
orf00008_scaffold19	6211	6798	588	+	scaffold19																		ref|XP_002995085.1|	16	210	212	113	2e-28	64/195	32	hypothetical protein NCER_102162 [Nosema ceranae BRL01] gb|EEQ81414.1| hypothetical protein NCER_102162 [Nosema ceranae BRL01]
orf00009_scaffold19	6951	7472	522	+	scaffold19	ECU04g1620	---	---	---	---	---	---	---										gb|EOB13461.1|	3	182	185	114	2e-29	77/181	42	hypothetical protein NBO_73g0027 [Nosema bombycis CQ1]
orf00010_scaffold19	8430	9044	615	+	scaffold19																		gb|EOB13456.1|	7	213	222	87.8	2e-18	69/211	32	hypothetical protein NBO_73g0022 [Nosema bombycis CQ1]
orf00011_scaffold19	10091	11086	996	-	scaffold19
orf00012_scaffold19	14091	14498	408	-	scaffold19
orf00013_scaffold19	15470	15805	336	+	scaffold19
orf00014_scaffold19	17616	18707	1092	-	scaffold19
orf00015_scaffold19	18993	19289	297	+	scaffold19
orf00016_scaffold19	19443	19760	318	+	scaffold19
orf00017_scaffold19	20249	20887	639	+	scaffold19
orf00018_scaffold19	21657	23108	1452	+	scaffold19	ECU09g1620	Ecu	L	COG0258, KOG2520	5'-3' exonuclease (including N-terminal domain of PolI), 5'-3' exonuclease	INFORMATION STORAGE AND PROCESSING	Replication, recombination and repair	L	sp|P07276|RAD2_YEAST	768	887	1031	97.1	5e-20	47/125	37	DNA repair protein RAD2 OS=Saccharomyces cerevisiae (strain ATCC 204508 / S288c) GN=RAD2 PE=1 SV=2	gb|EOB13606.1|	44	577	577	351	1e-112	226/542	41	DNA-repair protein rad13 [Nosema bombycis CQ1]	gb|GAJS01035364.1|	200	1	200	396	1e-106	200/200	100	TSA: Chilo suppressalis Unigene37185_All transcribed RNA sequence	|IPR006084:DNA repair protein (XPGC)/yeast Rad|IPR006085:XPG N-terminal|IPR006086:XPG/RAD2 endonuclease|IPR008918:Helix-hairpin-helix motif, class 2|	|GO:0006281:DNA repair|		|GO:0004518:nuclease activity|GO:0003677:DNA binding|GO:0003824:catalytic activity|
orf00019_scaffold19	23118	24110	993	-	scaffold19	ECU09g1610	Ecu	J	COG0009, KOG3051	Putative translation factor (SUA5), RNA binding/translational regulation protein of the SUA5 family	INFORMATION STORAGE AND PROCESSING	Translation, ribosomal structure and biogenesis	J	sp|O94530|SUA5_SCHPO	56	404	408	221	4e-68	135/350	38	tRNA threonylcarbamoyladenosine biosynthesis protein sua5 OS=Schizosaccharomyces pombe (strain 972 / ATCC 24843) GN=sua5 PE=3 SV=1	gb|EOB13600.1|	1	353	357	368	1e-124	189/353	53	hypothetical protein NBO_65g0004 [Nosema bombycis CQ1]	gb|GAJS01033831.1|	1	220	220	428	1e-116	219/220	99	TSA: Chilo suppressalis Unigene35650_All transcribed RNA sequence	|IPR004388:Sua5/YciO/YrdC/YwlC|IPR005145:SUA5|IPR006070:Sua5/YciO/YrdC, N-terminal|IPR010923:Translation factor, SUA5 type|
orf00020_scaffold19	24200	25351	1152	+	scaffold19	ECU09g1600	Ecu	J, AJ	COG1498, KOG2573	Protein implicated in ribosomal biogenesis, Nop56p homolog, Ribosome biogenesis protein - Nop56p/Sik1p	INFORMATION STORAGE AND PROCESSING	Translation, ribosomal structure and biogenesis , RNA processing and modification	J, A	sp|Q5RA29|NOP56_PONAB	41	412	594	243	7e-74	136/372	36	Nucleolar protein 56 OS=Pongo abelii GN=NOP56 PE=2 SV=1	gb|EOB13599.1|	18	396	539	408	1e-137	213/382	55	Nucleolar protein 5A, partial [Nosema bombycis CQ1]	gb|GAJS01049447.1|	308	1	308	611	1e-171	308/308	100	TSA: Chilo suppressalis Unigene51282_All transcribed RNA sequence	|IPR002687:Pre-mRNA processing ribonucleoprotein, snoRNA-binding domain|IPR012976:NOSIC|
orf00021_scaffold19	25373	25846	474	+	scaffold19	ECU09g1570	---	---	---	---	---	---	---										ref|XP_003888033.1|	4	149	153	85.1	1e-18	49/152	32	hypothetical protein EHEL_091580 [Encephalitozoon hellem ATCC 50504] gb|AFM99052.1| hypothetical protein EHEL_091580 [Encephalitozoon hellem ATCC 50504]	gb|GAJS01034311.1|	1	256	256	484	1e-133	253/256	98	TSA: Chilo suppressalis Unigene36131_All transcribed RNA sequence
orf00022_scaffold19	26083	26469	387	+	scaffold19	ECU09g1580	---	---	---	---	---	---	---										gb|EOB13598.1|	4	130	131	79.7	3e-17	52/130	40	hypothetical protein NBO_65g0002 [Nosema bombycis CQ1]	gb|GAJS01028285.1|	1	203	203	313	7e-82	190/203	93	TSA: Chilo suppressalis Unigene28654_All transcribed RNA sequence
orf00023_scaffold19	26483	26779	297	-	scaffold19
orf00024_scaffold19	26937	28262	1326	-	scaffold19	ECU09g1560	Ecu	OC, O	COG0526, KOG0190	Thiol-disulfide isomerase and thioredoxins, Protein disulfide isomerase (prolyl 4-hydroxylase beta subunit)	CELLULAR PROCESSES AND SIGNALING	Posttranslational modification, protein turnover, chaperones	O	sp|Q17770|PDI2_CAEEL	164	472	493	94.4	1e-19	81/315	25	Protein disulfide-isomerase 2 OS=Caenorhabditis elegans GN=pdi-2 PE=1 SV=1	gb|EOB13597.1|	54	416	433	314	1e-100	158/366	43	Putative protein disulfide-isomerase [Nosema bombycis CQ1]	gb|GAJS01052062.1|	1	363	363	720	0	363/363	100	TSA: Chilo suppressalis Unigene53903_All transcribed RNA sequence	|IPR013766:Thioredoxin domain|	|GO:0045454:cell redox homeostasis|
orf00001_scaffold20	1270	1848	579	-	scaffold20	ECU09g1870	Ecu	I	COG0020, KOG1602	Undecaprenyl pyrophosphate synthase, Cis-prenyltransferase	METABOLISM	Lipid transport and metabolism	I	sp|Q8SQJ8|RER2_ENCCU	73	265	270	177	1e-54	85/193	44	Dehydrodolichyl diphosphate synthase OS=Encephalitozoon cuniculi (strain GB-M1) GN=RER2 PE=1 SV=1	gb|AGE96330.1|	73	265	270	177	6e-53	85/193	44	undecaprenyl pyrophosphate synthetase [Encephalitozoon cuniculi]	ref|XM_002996390.1|	394	461	846	87.7	1e-13	62/68	91	Nosema ceranae BRL01 hypothetical protein (NCER_100483) mRNA, complete cds	|IPR001441:Di-trans-poly-cis-decaprenylcistransferase-like|			|GO:0016765:transferase activity, transferring alkyl or aryl (other than methyl) groups|
orf00002_scaffold20	2253	3425	1173	-	scaffold20	ECU09g1880	---	---	---	---	---	---	---	sp|Q8STL0|Y9I8_ENCCU	200	411	414	70.1	7e-12	51/215	23	Uncharacterized protein ECU09_1880 OS=Encephalitozoon cuniculi (strain GB-M1) GN=ECU09_1880 PE=1 SV=1	ref|XP_002996435.1|	378	602	602	321	1e-102	162/225	72	hypothetical protein NCER_100482 [Nosema ceranae BRL01] gb|EEQ82764.1| hypothetical protein NCER_100482 [Nosema ceranae BRL01]	gb|GAJS01050045.1|	297	1	318	509	1e-140	287/297	96	TSA: Chilo suppressalis Unigene51882_All transcribed RNA sequence
orf00003_scaffold20	4745	7276	2532	+	scaffold20	ECU09g1890	Ecu	KL	COG0553, KOG0388	Superfamily II DNA/RNA helicases, SNF2 family, SNF2 family DNA-dependent ATPase	INFORMATION STORAGE AND PROCESSING	Transcription , Replication, recombination and repair	K, L	sp|O14148|INO80_SCHPO	647	1192	1604	433	1e-131	240/548	43	Putative DNA helicase ino80 OS=Schizosaccharomyces pombe (strain 972 / ATCC 24843) GN=ino80 PE=1 SV=4	ref|XP_003073680.1|	54	879	879	759	0	415/834	49	putative transcriptional activator [Encephalitozoon intestinalis ATCC 50506] gb|ADM12320.1| putative transcriptional activator [Encephalitozoon intestinalis ATCC 50506]	gb|GAJS01056141.1|	782	1	782	1487	0	774/782	98	TSA: Chilo suppressalis Unigene57987_All transcribed RNA sequence	|IPR000330:SNF2-related|IPR001650:Helicase, C-terminal|IPR014001:DEAD-like helicase|			|GO:0003677:DNA binding|GO:0005524:ATP binding|GO:0003676:nucleic acid binding|GO:0004386:helicase activity|
orf00004_scaffold20	7685	8110	426	+	scaffold20																		ref|XP_002996433.1|	1	140	140	80.5	3e-17	46/140	32	hypothetical protein NCER_100480 [Nosema ceranae BRL01] gb|EEQ82762.1| hypothetical protein NCER_100480 [Nosema ceranae BRL01]
orf00005_scaffold20	8180	10513	2334	+	scaffold20	TM1719	Tma	L	COG0249	Mismatch repair ATPase (MutS family)	INFORMATION STORAGE AND PROCESSING	Replication, recombination and repair	L	sp|Q1WT38|MUTS2_LACS1	272	449	786	77	3e-13	53/180	29	MutS2 protein OS=Lactobacillus salivarius (strain UCC118) GN=mutS2 PE=3 SV=1	gb|EOB15418.1|	8	650	720	224	6e-60	204/661	30	DNA mismatch repair protein mutS [Nosema bombycis CQ1]										|IPR000432:DNA mismatch repair protein MutS, C-terminal domain|IPR007696:DNA mismatch repair protein MutS, core|	|GO:0006298:mismatch repair|		|GO:0005524:ATP binding|GO:0030983:mismatched DNA binding|
orf00006_scaffold20	10524	11813	1290	-	scaffold20	SPAC22A12.01c	Spo	J, L	COG1236, KOG1361	Predicted exonuclease of the beta-lactamase fold involved in RNA processing, Predicted hydrolase involved in interstrand cross-link repair	INFORMATION STORAGE AND PROCESSING	Translation, ribosomal structure and biogenesis , Replication, recombination and repair	J, L	sp|Q9JIC3|DCR1A_MOUSE	688	896	1026	139	3e-34	89/221	40	DNA cross-link repair 1A protein OS=Mus musculus GN=Dclre1a PE=1 SV=2	gb|EOB15283.1|	1	415	418	375	1e-124	194/419	46	DNA cross-link repair 1A protein [Nosema bombycis CQ1]	gb|GAJS01049912.1|	316	1	316	626	1e-175	316/316	100	TSA: Chilo suppressalis Unigene51749_All transcribed RNA sequence	|IPR011084:DNA repair metallo-beta-lactamase|
orf00008_scaffold20	12125	13303	1179	+	scaffold20	ECU09g1840	Ecu	O	COG1222, KOG0728	ATP-dependent 26S proteasome regulatory subunit, 26S proteasome regulatory complex, ATPase RPT6	CELLULAR PROCESSES AND SIGNALING	Posttranslational modification, protein turnover, chaperones	O	sp|Q8SQK0|PRS8_ENCCU	1	392	392	681	0	332/392	84	26S protease regulatory subunit 8 homolog OS=Encephalitozoon cuniculi (strain GB-M1) GN=RPT6 PE=1 SV=2	ref|XP_003073675.1|	1	392	392	686	0	334/392	85	26S proteasome regulatory subunit 8 [Encephalitozoon intestinalis ATCC 50506] gb|ADM12315.1| 26S proteasome regulatory subunit 8 [Encephalitozoon intestinalis ATCC 50506]	ref|XM_002996383.1|	1	1146	1179	726	0	951/1146	82	Nosema ceranae BRL01 hypothetical protein (NCER_100476) mRNA, complete cds	|IPR003593:ATPase, AAA+ type, core|IPR003959:ATPase, AAA-type, core|IPR005937:26S proteasome subunit P45|	|GO:0030163:protein catabolic process|	|GO:0005737:cytoplasm|	|GO:0000166:nucleotide binding|GO:0017111:nucleoside-triphosphatase activity|GO:0005524:ATP binding|GO:0016787:hydrolase activity|
orf00009_scaffold20	13358	13846	489	+	scaffold20																		ref|XP_002996428.1|	7	156	171	172	9e-53	88/152	57	hypothetical protein NCER_100475 [Nosema ceranae BRL01] gb|EEQ82757.1| hypothetical protein NCER_100475 [Nosema ceranae BRL01]
orf00010_scaffold20	14112	14930	819	+	scaffold20																		gb|EOB14565.1|	1	320	376	90.9	5e-18	89/322	27	hypothetical protein NBO_24g0011 [Nosema bombycis CQ1]
orf00011_scaffold20	15293	16285	993	+	scaffold20																		ref|XP_002996426.1|	1	325	325	341	1e-114	180/336	53	hypothetical protein NCER_100473 [Nosema ceranae BRL01] gb|EEQ82755.1| hypothetical protein NCER_100473 [Nosema ceranae BRL01]	ref|XM_002996380.1|	834	978	978	97.6	2e-16	121/145	83	Nosema ceranae BRL01 hypothetical protein (NCER_100473) mRNA, complete cds
orf00012_scaffold20	16306	16797	492	-	scaffold20																		ref|XP_002996425.1|	22	184	185	96.3	1e-22	63/164	38	hypothetical protein NCER_100472 [Nosema ceranae BRL01] gb|EEQ82754.1| hypothetical protein NCER_100472 [Nosema ceranae BRL01]
orf00013_scaffold20	16902	17417	516	-	scaffold20	ECU09g1950	Ecu	U	COG5052, KOG1725	Protein involved in membrane traffic, Protein involved in membrane traffic (YOP1/TB2/DP1/HVA22 family)	CELLULAR PROCESSES AND SIGNALING	Intracellular trafficking, secretion, and vesicular transport	U	sp|Q8STK5|Y9J5_ENCCU	1	169	179	196	2e-63	89/169	52	Uncharacterized membrane protein ECU09_1950 OS=Encephalitozoon cuniculi (strain GB-M1) GN=ECU09_1950 PE=1 SV=1	gb|EOB14563.1|	1	171	171	211	9e-68	102/171	59	Protein YOP1 [Nosema bombycis CQ1]	gb|GAJS01039339.1|	1	215	218	418	1e-113	214/215	99	TSA: Chilo suppressalis Unigene41163_All transcribed RNA sequence	|IPR004345:TB2/DP1/HVA22-related protein|
orf00014_scaffold20	17674	18357	684	-	scaffold20																		ref|XP_002995015.1|	1	227	227	125	9e-33	85/227	37	hypothetical protein NCER_102264 [Nosema ceranae BRL01] gb|EEQ81344.1| hypothetical protein NCER_102264 [Nosema ceranae BRL01]
orf00018_scaffold20	20846	21283	438	+	scaffold20	ECU09g1960	Ecu	FJ, F	COG0590, KOG1018	Cytosine/adenosine deaminases, Cytosine deaminase FCY1 and related enzymes	METABOLISM	Nucleotide transport and metabolism	F	sp|Q5RIV4|ADAT2_DANRE	22	186	214	98.6	3e-25	64/166	38	tRNA-specific adenosine deaminase 2 OS=Danio rerio GN=adat2 PE=2 SV=2	gb|EOB14561.1|	1	137	151	163	1e-49	78/138	56	tRNA-specific adenosine deaminase 2 [Nosema bombycis CQ1]										|IPR002125:CMP/dCMP deaminase, zinc-binding|			|GO:0008270:zinc ion binding|GO:0016787:hydrolase activity|
orf00019_scaffold20	21458	22528	1071	-	scaffold20	ECU09g1970	Ecu	Z	COG5022, KOG0160	Myosin heavy chain, Myosin class V heavy chain	CELLULAR PROCESSES AND SIGNALING	Cytoskeleton	Z										gb|AGE96299.1|	699	1079	1082	209	2e-57	130/383	33	non-muscle myosin heavy chain [Encephalitozoon cuniculi]										|IPR018444:Dil domain|
orf00023_scaffold20	22525	25587	3063	-	scaffold20	ECU09g1970	Ecu	Z	COG5022, KOG0160	Myosin heavy chain, Myosin class V heavy chain	CELLULAR PROCESSES AND SIGNALING	Cytoskeleton	Z	sp|Q9U1M8|MYOI_DICDI	103	632	2357	238	4e-63	176/535	32	Myosin-I heavy chain OS=Dictyostelium discoideum GN=myoI PE=1 SV=1	ref|XP_003888075.1|	87	593	1085	391	1e-116	228/509	44	myosin heavy chain [Encephalitozoon hellem ATCC 50504] gb|AFM99094.1| myosin heavy chain [Encephalitozoon hellem ATCC 50504]	gb|GAJS01053925.1|	1	433	433	803	0	426/433	98	TSA: Chilo suppressalis Unigene55767_All transcribed RNA sequence	|IPR001609:Myosin head, motor domain|		|GO:0016459:myosin complex|	|GO:0003774:motor activity|GO:0005524:ATP binding|
orf00024_scaffold20	26565	27125	561	-	scaffold20	ECU09g1980	---	---	---	---	---	---	---										gb|EOB14558.1|	7	184	193	193	3e-60	91/178	51	hypothetical protein NBO_24g0004 [Nosema bombycis CQ1]	ref|XM_002996108.1|	349	461	561	81.8	7e-12	95/113	84	Nosema ceranae BRL01 hypothetical protein (NCER_100798) mRNA, complete cds
orf00002_scaffold21	152	2683	2532	-	scaffold21	ECU11g1260	Ecu	L	COG0323, KOG1978	DNA mismatch repair enzyme (predicted ATPase), DNA mismatch repair protein - MLH2/PMS1/Pms2 family	INFORMATION STORAGE AND PROCESSING	Replication, recombination and repair	L	sp|P14242|PMS1_YEAST	662	855	873	156	6e-38	89/195	45	DNA mismatch repair protein PMS1 OS=Saccharomyces cerevisiae (strain ATCC 204508 / S288c) GN=PMS1 PE=1 SV=3	gb|AFN84096.1|	1	326	633	237	6e-65	123/328	37	DNA mismatch repair protein MutL [Encephalitozoon romaleae SJ-2008]										|IPR003594:ATPase-like, ATP-binding domain|IPR013507:DNA mismatch repair protein, C-terminal|IPR014790:MutL, C-terminal, dimerisation|	|GO:0006298:mismatch repair|		|GO:0005524:ATP binding|GO:0030983:mismatched DNA binding|
orf00003_scaffold21	2779	3477	699	+	scaffold21	ECU11g1230	ecu	S	KOG4657	Uncharacterized conserved protein	POORLY CHARACTERIZED	Function unknown	S										emb|CAD26033.2|	63	233	235	106	3e-25	55/171	32	similarity to HYPOTHETICAL PROTEIN YDD5_SCHPO [Encephalitozoon cuniculi GB-M1]	ref|XM_002996209.1|	142	258	708	97.6	1e-16	100/117	85	Nosema ceranae BRL01 hypothetical protein (NCER_100671) mRNA, complete cds	|IPR013255:Kinetochore-Ndc80 complex, subunit Spc25|
orf00004_scaffold21	3707	4543	837	-	scaffold21	ECU11g1240	---	---	---	---	---	---	---										gb|AFN84094.1|	1	281	281	209	7e-64	122/281	43	hypothetical protein EROM_111120 [Encephalitozoon romaleae SJ-2008]	gb|GAJS01053126.1|	1	397	397	771	0	395/397	99	TSA: Chilo suppressalis Unigene54967_All transcribed RNA sequence
orf00005_scaffold21	5357	7060	1704	+	scaffold21	ECU11g1200	Ecu	V, U	COG1132, KOG0057	ABC-type multidrug transport system, ATPase and permease components, Mitochondrial Fe/S cluster exporter, ABC superfamily	CELLULAR PROCESSES AND SIGNALING	Defense mechanisms , Intracellular trafficking, secretion, and vesicular transport	V, U	sp|Q9M0G9|AB24B_ARATH	159	647	680	235	7e-68	146/492	29	ABC transporter B family member 24, mitochondrial OS=Arabidopsis thaliana GN=ABCB24 PE=1 SV=1	ref|NP_586426.1|	31	574	600	383	1e-123	204/550	37	ABC TRANSPORTER (mitochondrial type) [Encephalitozoon cuniculi GB-M1]	ref|XM_002996206.1|	235	465	1710	172	8e-39	195/231	84	Nosema ceranae BRL01 hypothetical protein (NCER_100668) mRNA, complete cds	|IPR001140:ABC transporter, transmembrane domain|IPR003439:ABC transporter-like|IPR003593:ATPase, AAA+ type, core|	|GO:0006810:transport|GO:0055085:transmembrane transport|	|GO:0016021:integral to membrane|	|GO:0005524:ATP binding|GO:0042626:ATPase activity, coupled to transmembrane movement of substances|GO:0016887:ATPase activity|GO:0000166:nucleotide binding|GO:0017111:nucleoside-triphosphatase activity|
orf00006_scaffold21	7598	8368	771	+	scaffold21																		gb|EOB13708.1|	7	246	246	108	2e-25	79/256	30	hypothetical protein NBO_63g0027 [Nosema bombycis CQ1]
orf00007_scaffold21	8490	9344	855	+	scaffold21	ECU11g1210	---	---	---	---	---	---	---	sp|B3STP1|SWP7_NOSBO	6	277	291	306	1e-103	150/276	54	Spore wall protein 7 OS=Nosema bombycis GN=SWP7 PE=1 SV=1	gb|EOB13707.1|	6	277	287	306	1e-102	150/276	54	putative spore wall protein 7 [Nosema bombycis CQ1]	gb|GAJS01056216.1|	1	840	840	1633	0	836/840	99	TSA: Chilo suppressalis Unigene58062_All transcribed RNA sequence
orf00008_scaffold21	9541	10719	1179	+	scaffold21	ECU11g1270	Ecu	K	COG1224, KOG2680	DNA helicase TIP49, TBP-interacting protein	INFORMATION STORAGE AND PROCESSING	Transcription	K	sp|Q8SU27|RUVB2_ENCCU	10	388	418	246	7e-77	137/383	35	RuvB-like helicase 2 OS=Encephalitozoon cuniculi (strain GB-M1) GN=RVB2 PE=1 SV=1	gb|EOB13705.1|	11	398	409	286	1e-90	164/394	41	RuvB-like helicase 2 [Nosema bombycis CQ1]	gb|GAJS01043317.1|	242	1	242	448	1e-122	238/242	98	TSA: Chilo suppressalis Unigene45145_All transcribed RNA sequence	|IPR010339:TIP49, C-terminal|			|GO:0003678:DNA helicase activity|GO:0005524:ATP binding|
orf00009_scaffold21	10769	12604	1836	+	scaffold21	ECU11g1280i	Ecu	C	COG1155, KOG1352	Archaeal/vacuolar-type H+-ATPase subunit A, Vacuolar H+-ATPase V1 sector, subunit A	METABOLISM	Energy production and conversion	C	sp|Q8SQU9|VATA_ENCCU	1	607	607	984	0	462/607	76	V-type proton ATPase catalytic subunit A OS=Encephalitozoon cuniculi (strain GB-M1) GN=VMA1 PE=1 SV=1	gb|EOB12563.1|	4	606	612	1050	0	501/603	83	Vacuolar ATP synthase catalytic subunit A [Nosema bombycis CQ1]	gb|GAJS01034739.1|	1	1797	1797	3531	0	1793/1797	99	TSA: Chilo suppressalis Unigene36559_All transcribed RNA sequence	|IPR000194:ATPase, alpha/beta subunit, nucleotide-binding domain|IPR000793:ATPase, F1/V1/A1 complex, alpha/beta subunit, C-terminal|IPR004100:ATPase, F1/V1/A1 complex, alpha/beta subunit, N-terminal|IPR005725:ATPase, V1 complex, subunit A|	|GO:0015991:ATP hydrolysis coupled proton transport|GO:0015992:proton transport|GO:0046034:ATP metabolic process|	|GO:0033178:proton-transporting two-sector ATPase complex, catalytic domain|GO:0016469:proton-transporting two-sector ATPase complex|GO:0033180:proton-transporting V-type ATPase, V1 domain|	|GO:0005524:ATP binding|GO:0016820:hydrolase activity, acting on acid anhydrides, catalyzing transmembrane movement of substances|GO:0046933:hydrogen ion transporting ATP synthase activity, rotational mechanism|GO:0046961:proton-transporting ATPase activity, rotational mechanism|
orf00011_scaffold21	13177	14511	1335	-	scaffold21																		ref|XP_002995730.1|	1	517	694	151	8e-37	180/542	33	hypothetical protein NCER_101293 [Nosema ceranae BRL01] gb|EEQ82059.1| hypothetical protein NCER_101293 [Nosema ceranae BRL01]	gb|GAJS01050987.1|	1	337	337	660	0	336/337	99	TSA: Chilo suppressalis Unigene52826_All transcribed RNA sequence
orf00014_scaffold21	15400	16245	846	-	scaffold21	ECU11g1310	Ecu	ER, F	COG0493, KOG1800	NADPH-dependent glutamate synthase beta chain and related oxidoreductases, Ferredoxin/adrenodoxin reductase	METABOLISM	Amino acid transport and metabolism , Nucleotide transport and metabolism	E, F										gb|EOB13701.1|	1	337	345	198	7e-59	126/341	36	Glutamate synthase NADPH small chain [Nosema bombycis CQ1]										|IPR001327:Pyridine nucleotide-disulphide oxidoreductase, NAD-binding region|IPR013027:FAD-dependent pyridine nucleotide-disulphide oxidoreductase|	|GO:0055114:oxidation-reduction process|		|GO:0016491:oxidoreductase activity|GO:0050660:flavin adenine dinucleotide binding|
orf00015_scaffold21	16788	21191	4404	+	scaffold21	ECU11g1370	Ecu	DK	COG5103, KOG1831	Cell division control protein, negative regulator of transcription	CELLULAR PROCESSES AND SIGNALING, INFORMATION STORAGE AND PROCESSING	Cell cycle control, cell division, chromosome partitioning , Transcription	D, K	sp|P87112|NOT1_SCHPO	723	1210	2100	77	1e-12	109/489	22	General negative regulator of transcription subunit 1 OS=Schizosaccharomyces pombe (strain 972 / ATCC 24843) GN=not1 PE=1 SV=1	ref|XP_003073985.1|	1	1453	1460	1318	0	659/1491	44	cell division control negative transcription regulator [Encephalitozoon intestinalis ATCC 50506] gb|ADM12625.1| cell division control negative transcription regulator [Encephalitozoon intestinalis ATCC 50506]	gb|GAJS01027324.1|	1	401	401	795	0	401/401	100	TSA: Chilo suppressalis Unigene27335_All transcribed RNA sequence
orf00016_scaffold21	22515	23792	1278	+	scaffold21																											gb|GAJS01055397.1|	422	1	564	829	0	421/422	99	TSA: Chilo suppressalis Unigene57240_All transcribed RNA sequence
orf00017_scaffold21	25304	25570	267	+	scaffold21	ECU11g1360	---	---	---	---	---	---	---										gb|EOB12109.1|	7	89	89	85.5	1e-20	44/83	53	cell apoptosis-related protein [Nosema bombycis CQ1]
orf00018_scaffold21	25906	29043	3138	+	scaffold21	ECU11g1100	Ecu	J	COG0060, KOG0434	Isoleucyl-tRNA synthetase	INFORMATION STORAGE AND PROCESSING	Translation, ribosomal structure and biogenesis	J	sp|C4V8Q1|SYIC_NOSCE	1	1042	1046	1549	0	725/1044	69	Probable isoleucine--tRNA ligase, cytoplasmic OS=Nosema ceranae (strain BRL01) GN=NCER_100885 PE=3 SV=1	gb|EOB12110.1|	2	1022	1025	1218	0	600/1045	57	Isoleucyl-tRNA synthetase, cytoplasmic [Nosema bombycis CQ1]	gb|GAJS01032410.1|	1	554	555	1098	0	554/554	100	TSA: Chilo suppressalis Unigene34004_All transcribed RNA sequence	|IPR002300:Aminoacyl-tRNA synthetase, class Ia|IPR002301:Isoleucyl-tRNA synthetase|IPR013155:Valyl/Leucyl/Isoleucyl-tRNA synthetase, class I, anticodon-binding|	|GO:0006412:translation|GO:0006418:tRNA aminoacylation for protein translation|GO:0006428:isoleucyl-tRNA aminoacylation|	|GO:0005737:cytoplasm|	|GO:0000166:nucleotide binding|GO:0004812:aminoacyl-tRNA ligase activity|GO:0005524:ATP binding|GO:0004822:isoleucine-tRNA ligase activity|
orf00001_scaffold23	148	1074	927	+	scaffold23
orf00002_scaffold23	2205	3260	1056	-	scaffold23
orf00003_scaffold23	6083	7588	1506	+	scaffold23
orf00004_scaffold23	8375	8770	396	+	scaffold23																											gb|GAJS01055495.1|	1	294	577	583	1e-163	294/294	100	TSA: Chilo suppressalis Unigene57339_All transcribed RNA sequence
orf00005_scaffold23	8822	9355	534	+	scaffold23																											gb|GAJS01041721.1|	1	232	232	460	1e-126	232/232	100	TSA: Chilo suppressalis Unigene43547_All transcribed RNA sequence
orf00007_scaffold23	13804	14127	324	+	scaffold23
orf00008_scaffold23	14290	14703	414	+	scaffold23
orf00010_scaffold23	16354	17229	876	+	scaffold23
orf00011_scaffold23	17938	18348	411	+	scaffold23
orf00012_scaffold23	18355	19872	1518	+	scaffold23
orf00016_scaffold23	24775	25068	294	+	scaffold23	ECU08g0450	---	---	---	---	---	---	---										gb|EOB12430.1|	14	100	101	94	9e-24	42/91	46	hypothetical protein NBO_444g0009 [Nosema bombycis CQ1]
orf00017_scaffold23	25459	26661	1203	+	scaffold23	ECU08g0490	Ecu	J	COG0215, KOG2007	Cysteinyl-tRNA synthetase	INFORMATION STORAGE AND PROCESSING	Translation, ribosomal structure and biogenesis	J	sp|Q8SRE0|SYC_ENCCU	69	479	480	410	1e-140	197/413	47	Cysteine--tRNA ligase OS=Encephalitozoon cuniculi (strain GB-M1) GN=ECU08_0490 PE=1 SV=1	gb|EOB12429.1|	69	497	497	442	1e-150	233/429	54	Cysteinyl-tRNA synthetase, cytoplasmic [Nosema bombycis CQ1]	gb|GAJS01050570.1|	328	1	328	571	1e-159	318/328	96	TSA: Chilo suppressalis Unigene52407_All transcribed RNA sequence	|IPR015803:Cysteinyl-tRNA synthetase, class Ia|	|GO:0006412:translation|GO:0006423:cysteinyl-tRNA aminoacylation|	|GO:0005737:cytoplasm|	|GO:0000166:nucleotide binding|GO:0004817:cysteine-tRNA ligase activity|GO:0005524:ATP binding|
orf00001_scaffold24	51	992	942	-	scaffold24																		ref|XP_002995322.1|	3	230	239	91.3	1e-18	77/231	33	hypothetical protein NCER_101834 [Nosema ceranae BRL01] gb|EEQ81651.1| hypothetical protein NCER_101834 [Nosema ceranae BRL01]
orf00002_scaffold24	2037	3185	1149	+	scaffold24
orf00003_scaffold24	3274	3969	696	+	scaffold24
orf00004_scaffold24	3975	4385	411	-	scaffold24	ECU03g0530	Ecu	U	COG5143, KOG0861	Synaptobrevin/VAMP-like protein, SNARE protein YKT6, synaptobrevin/VAMP syperfamily	CELLULAR PROCESSES AND SIGNALING	Intracellular trafficking, secretion, and vesicular transport	U	sp|O60073|YKT6_SCHPO	118	194	197	81.6	6e-19	36/77	46	Synaptobrevin homolog ykt6 OS=Schizosaccharomyces pombe (strain 972 / ATCC 24843) GN=ykt6 PE=3 SV=1	gb|EOB11481.1|	40	177	177	136	8e-39	70/138	50	Synaptobrevin-like protein [Nosema bombycis CQ1]	ref|XM_002995283.1|	316	528	528	200	8e-48	185/213	86	Nosema ceranae BRL01 hypothetical protein (NCER_101822) mRNA, complete cds	|IPR001388:Synaptobrevin|	|GO:0016192:vesicle-mediated transport|	|GO:0016021:integral to membrane|
orf00005_scaffold24	4635	6770	2136	+	scaffold24	ECU03g0540	Ecu	L	COG0249, KOG0219	Mismatch repair ATPase (MutS family), Mismatch repair ATPase MSH2 (MutS family)	INFORMATION STORAGE AND PROCESSING	Replication, recombination and repair	L	sp|O13396|MSH2_NEUCR	109	850	937	247	3e-69	217/751	28	DNA mismatch repair protein msh-2 OS=Neurospora crassa (strain ATCC 24698 / 74-OR23-1A / CBS 708.71 / DSM 1257 / FGSC 987) GN=msh-2 PE=3 SV=1	gb|AFN82664.1|	50	706	714	556	0	294/676	43	DNA mismatch repair ATPase MutS [Encephalitozoon romaleae SJ-2008]	gb|GAJS01056196.1|	1	746	817	1439	0	741/746	99	TSA: Chilo suppressalis Unigene58042_All transcribed RNA sequence	|IPR000432:DNA mismatch repair protein MutS, C-terminal domain|IPR007696:DNA mismatch repair protein MutS, core|	|GO:0006298:mismatch repair|		|GO:0005524:ATP binding|GO:0030983:mismatched DNA binding|
orf00006_scaffold24	7067	9412	2346	-	scaffold24	ECU03g0550	Ecu	T	COG5422, KOG4305	RhoGEF, Guanine nucleotide exchange factor for Rho/Rac/Cdc42-like GTPases, RhoGEF GTPase	CELLULAR PROCESSES AND SIGNALING	Signal transduction mechanisms	T										ref|XP_003886924.1|	1	784	800	513	1e-168	295/789	37	Rho/Rac/Cdc42-like GTPase guanine nucleotide exchange factor [Encephalitozoon hellem ATCC 50504] gb|AFM97943.1| Rho/Rac/Cdc42-like GTPase guanine nucleotide exchange factor [Encephalitozoon hellem ATCC 50504]	gb|GAJS01052138.1|	365	1	365	660	0	357/365	97	TSA: Chilo suppressalis Unigene53979_All transcribed RNA sequence	|IPR000219:Dbl homology (DH) domain|IPR001180:Citron-like|	|GO:0035023:regulation of Rho protein signal transduction|	|GO:0005622:intracellular|	|GO:0005089:Rho guanyl-nucleotide exchange factor activity|GO:0005083:small GTPase regulator activity|
orf00007_scaffold24	12156	12404	249	-	scaffold24
orf00008_scaffold24	12515	12778	264	-	scaffold24
orf00009_scaffold24	13968	15041	1074	+	scaffold24
orf00010_scaffold24	17053	17838	786	-	scaffold24
orf00011_scaffold24	19281	20705	1425	-	scaffold24	ECU03g0580	Ecu	O	COG5077, KOG1863	Ubiquitin carboxyl-terminal hydrolase	CELLULAR PROCESSES AND SIGNALING	Posttranslational modification, protein turnover, chaperones	O	sp|Q9UTT1|UBP21_SCHPO	225	550	1129	120	2e-27	93/330	28	Ubiquitin carboxyl-terminal hydrolase 21 OS=Schizosaccharomyces pombe (strain 972 / ATCC 24843) GN=ubp21 PE=3 SV=2	gb|EOB14601.1|	111	412	891	145	2e-34	95/303	31	Ubiquitin carboxyl-terminal hydrolase 15 [Nosema bombycis CQ1]										|IPR001394:Peptidase C19, ubiquitin carboxyl-terminal hydrolase 2|	|GO:0006511:ubiquitin-dependent protein catabolic process|		|GO:0004221:ubiquitin thiolesterase activity|
orf00012_scaffold24	21257	23290	2034	-	scaffold24	ECU03g0520	Ecu	O	COG0443, KOG0101	Molecular chaperone, Molecular chaperones HSP70/HSC70, HSP70 superfamily	CELLULAR PROCESSES AND SIGNALING	Posttranslational modification, protein turnover, chaperones	O	sp|Q8SSB1|HSP7B_ENCCU	8	683	683	850	0	414/676	61	Heat shock protein homolog ECU03_0520 OS=Encephalitozoon cuniculi (strain GB-M1) GN=ECU03_0520 PE=1 SV=1	gb|EOB12708.1|	1	670	671	1011	0	492/671	73	Heat shock 70 kDa protein 6 [Nosema bombycis CQ1]	ref|XM_002995142.1|	13	2007	2037	1057	0	1635/1997	81	Nosema ceranae BRL01 hypothetical protein (NCER_102023) mRNA, complete cds	|IPR001023:Heat shock protein Hsp70|IPR013126:Heat shock protein 70|			|GO:0005524:ATP binding|
orf00013_scaffold24	23502	23999	498	+	scaffold24
orf00001_scaffold25	135	497	363	+	scaffold25
orf00007_scaffold25	6060	6386	327	-	scaffold25
orf00008_scaffold25	6800	7060	261	+	scaffold25
orf00010_scaffold25	14303	14572	270	+	scaffold25
orf00011_scaffold25	15207	15917	711	+	scaffold25
orf00012_scaffold25	17543	18154	612	+	scaffold25
orf00013_scaffold25	19652	19918	267	+	scaffold25
orf00014_scaffold25	21164	21673	510	+	scaffold25	ECU11g1840	---	---	---	---	---	---	---										gb|EOB15547.1|	56	196	196	177	3e-54	86/141	60	hypothetical protein NBO_2g0039 [Nosema bombycis CQ1]
orf00015_scaffold25	21858	23303	1446	-	scaffold25	ECU11g1880	Ecu	GEPR	COG0477	Permeases of the major facilitator superfamily	METABOLISM	Carbohydrate transport and metabolism	G										gb|EOB14701.1|	2	431	431	543	0	269/434	61	sugar permease [Nosema bombycis CQ1]	gb|GAJS01042261.1|	235	1	235	402	1e-108	227/235	96	TSA: Chilo suppressalis Unigene44087_All transcribed RNA sequence	|IPR011701:Major facilitator superfamily MFS-1|	|GO:0055085:transmembrane transport|
orf00016_scaffold25	23894	25234	1341	-	scaffold25	ECU11g1900	ecu	Z	KOG1820	Microtubule-associated protein	CELLULAR PROCESSES AND SIGNALING	Cytoskeleton	Z										gb|EOB15544.1|	387	808	808	243	2e-69	182/466	39	hypothetical protein NBO_2g0036 [Nosema bombycis CQ1]	ref|XM_002995603.1|	3071	3243	3588	89.7	7e-14	141/173	81	Nosema ceranae BRL01 hypothetical protein (NCER_101395) mRNA, complete cds
orf00001_scaffold26	277	1551	1275	+	scaffold26	ECU02g0860	Ecu	H, O	COG0156, KOG1358	7-keto-8-aminopelargonate synthetase and related enzymes, Serine palmitoyltransferase	METABOLISM, CELLULAR PROCESSES AND SIGNALING	Coenzyme transport and metabolism , Posttranslational modification, protein turnover, chaperones	H, O	sp|Q7G4P2|LCB1C_ORYSJ	25	416	482	171	4e-47	123/393	31	Long chain base biosynthesis protein 1c OS=Oryza sativa subsp. japonica GN=Os10g0189600 PE=2 SV=2	gb|EOB13211.1|	17	431	433	357	1e-117	188/415	45	Serine palmitoyltransferase 1 [Nosema bombycis CQ1]	gb|GAJS01032989.1|	1	222	222	377	1e-100	214/222	96	TSA: Chilo suppressalis Unigene34702_All transcribed RNA sequence	|IPR004839:Aminotransferase, class I/classII|	|GO:0009058:biosynthetic process|		|GO:0016769:transferase activity, transferring nitrogenous groups|GO:0030170:pyridoxal phosphate binding|
orf00002_scaffold26	2112	2924	813	-	scaffold26	ECU09g0790	---	---	---	---	---	---	---										gb|EOB11988.1|	12	282	286	164	1e-46	113/271	41	High affinity cAMP-specific and IBMX-insensitive 3',5'-cyclic phosphodiesterase 8A [Nosema bombycis CQ1]										|IPR002073:3'5'-cyclic nucleotide phosphodiesterase, catalytic domain|IPR003607:Metal-dependent phosphohydrolase, HD domain|	|GO:0007165:signal transduction|		|GO:0004114:3',5'-cyclic-nucleotide phosphodiesterase activity|GO:0003824:catalytic activity|
orf00003_scaffold26	3966	5162	1197	+	scaffold26	ECU09g0770	Ecu	L	COG1311, KOG2732	Archaeal DNA polymerase II, small subunit/DNA polymerase delta, subunit B, DNA polymerase delta, regulatory subunit 55	INFORMATION STORAGE AND PROCESSING	Replication, recombination and repair	L	sp|P46957|DPOD2_YEAST	48	484	487	95.9	3e-20	111/456	24	DNA polymerase delta small subunit OS=Saccharomyces cerevisiae (strain ATCC 204508 / S288c) GN=POL31 PE=1 SV=1	ref|XP_955631.1|	8	418	424	228	7e-68	136/412	33	DNA polymerase delta regulatory subunit [Encephalitozoon cuniculi GB-M1] emb|CAD27050.1| DNA POLYMERASE DELTA SMALL SUBUNIT [Encephalitozoon cuniculi GB-M1]										|IPR007185:DNA polymerase alpha/epsilon, subunit B|	|GO:0006260:DNA replication|		|GO:0003677:DNA binding|GO:0003887:DNA-directed DNA polymerase activity|
orf00004_scaffold26	5227	6012	786	+	scaffold26																		gb|EJW03074.1|	43	286	329	147	2e-39	85/247	34	hypothetical protein EDEG_02553 [Edhazardia aedis USNM 41457]
orf00005_scaffold26	6018	7850	1833	-	scaffold26	ECU09g0760	Ecu	LDA, LA	COG5049, KOG2044	5'-3' exonuclease, 5'-3' exonuclease HKE1/RAT1	INFORMATION STORAGE AND PROCESSING	Replication, recombination and repair	L	sp|Q9FQ04|XRN4_ARATH	1	614	947	285	5e-84	191/617	30	5'-3' exoribonuclease 4 OS=Arabidopsis thaliana GN=XRN4 PE=2 SV=1	ref|XP_003887949.1|	1	648	656	497	1e-166	272/651	41	5'-3' exonuclease [Encephalitozoon hellem ATCC 50504] gb|AFM98968.1| 5'-3' exonuclease [Encephalitozoon hellem ATCC 50504]	gb|GAJS01055477.1|	1	574	574	1090	0	568/574	98	TSA: Chilo suppressalis Unigene57321_All transcribed RNA sequence	|IPR004859:Putative 5-3 exonuclease|		|GO:0005622:intracellular|	|GO:0003676:nucleic acid binding|GO:0004527:exonuclease activity|
orf00006_scaffold26	7940	8263	324	+	scaffold26
orf00007_scaffold26	8260	9207	948	-	scaffold26	ECU09g0740	Ecu	P	COG0428, KOG1558	Predicted divalent heavy-metal cations transporter, Fe2+/Zn2+ regulated transporter	METABOLISM	Inorganic ion transport and metabolism	P										ref|XP_955628.1|	8	311	317	196	8e-58	121/323	37	hypothetical protein ECU09_0740 [Encephalitozoon cuniculi GB-M1] emb|CAD27047.1| hypothetical protein [Encephalitozoon cuniculi GB-M1] gb|AGE96445.1| hypothetical protein [Encephalitozoon cuniculi]	gb|GAJS01055261.1|	1	525	542	1041	0	525/525	100	TSA: Chilo suppressalis Unigene57103_All transcribed RNA sequence	|IPR003689:Zinc/iron permease|	|GO:0030001:metal ion transport|GO:0055085:transmembrane transport|	|GO:0016020:membrane|	|GO:0046873:metal ion transmembrane transporter activity|
orf00008_scaffold26	9444	9824	381	+	scaffold26																											gb|GAJS01043581.1|	9	244	244	468	1e-128	236/236	100	TSA: Chilo suppressalis Unigene45409_All transcribed RNA sequence
orf00009_scaffold26	10049	10585	537	+	scaffold26	aq_1578	Aae	L	COG0323	DNA mismatch repair enzyme (predicted ATPase)	INFORMATION STORAGE AND PROCESSING	Replication, recombination and repair	L	sp|P70754|MUTL_AQUPY	300	415	426	74.3	1e-14	45/121	37	DNA mismatch repair protein MutL OS=Aquifex pyrophilus GN=mutL PE=3 SV=1	gb|ELA46731.1|	303	401	409	75.1	3e-13	36/99	36	hypothetical protein VCUG_01757 [Vavraia culicis 'floridensis']										|IPR014790:MutL, C-terminal, dimerisation|	|GO:0006298:mismatch repair|		|GO:0005524:ATP binding|
orf00010_scaffold26	10591	11148	558	-	scaffold26	ECU09g0830	Ecu	J	COG0689, KOG1068	RNase PH, Exosomal 3'-5' exoribonuclease complex, subunit Rrp41 and related exoribonucleases	INFORMATION STORAGE AND PROCESSING	Translation, ribosomal structure and biogenesis	J										gb|AGE96458.1|	8	191	209	100	8e-24	70/186	37	ribonuclease ph-like protein [Encephalitozoon cuniculi]	gb|GAJS01049782.1|	313	1	313	620	1e-174	313/313	100	TSA: Chilo suppressalis Unigene51619_All transcribed RNA sequence
orf00011_scaffold26	11175	11417	243	+	scaffold26	ECU09g0850	Ecu	R, S	COG4888, KOG3214	Uncharacterized Zn ribbon-containing protein	POORLY CHARACTERIZED	General function prediction only , Function unknown	R, S	sp|Q8STS7|ELOF1_ENCCU	1	79	80	95.9	1e-26	46/80	57	Transcription elongation factor 1 homolog OS=Encephalitozoon cuniculi (strain GB-M1) GN=ECU09_0850 PE=3 SV=2	gb|EOB11583.1|	1	79	82	120	1e-34	52/79	65	hypothetical protein NBO_1041gi001 [Nosema bombycis CQ1]	gb|GAJS01047680.1|	2	244	283	482	1e-133	243/243	100	TSA: Chilo suppressalis Unigene49515_All transcribed RNA sequence	|IPR007808:Protein of unknown function DUF701, zinc-binding putative|
orf00012_scaffold26	11420	11707	288	-	scaffold26
orf00013_scaffold26	12105	13421	1317	-	scaffold26	ECU09g0870	Ecu	R	COG0457	FOG: TPR repeat	POORLY CHARACTERIZED	General function prediction only	R										ref|XP_003887960.1|	4	466	477	126	8e-29	136/484	28	hypothetical protein EHEL_090840 [Encephalitozoon hellem ATCC 50504] gb|AFM98979.1| hypothetical protein EHEL_090840 [Encephalitozoon hellem ATCC 50504]	gb|GAJS01046364.1|	268	1	268	492	1e-135	263/268	98	TSA: Chilo suppressalis Unigene48198_All transcribed RNA sequence
orf00014_scaffold26	13454	14170	717	-	scaffold26																		ref|XP_002995745.1|	1	230	246	114	4e-28	85/233	36	hypothetical protein NCER_101285 [Nosema ceranae BRL01] gb|EEQ82074.1| hypothetical protein NCER_101285 [Nosema ceranae BRL01]
orf00015_scaffold26	14237	14758	522	-	scaffold26																		ref|XP_002995744.1|	2	174	174	162	2e-48	87/176	49	hypothetical protein NCER_101284 [Nosema ceranae BRL01] gb|EEQ82073.1| hypothetical protein NCER_101284 [Nosema ceranae BRL01]
orf00016_scaffold26	14830	15354	525	-	scaffold26																		ref|XP_002995743.1|	1	174	174	174	5e-53	90/174	51	hypothetical protein NCER_101283 [Nosema ceranae BRL01] gb|EEQ82072.1| hypothetical protein NCER_101283 [Nosema ceranae BRL01]
orf00017_scaffold26	15386	16657	1272	-	scaffold26																		ref|XP_002995742.1|	5	425	426	483	1e-167	239/423	56	hypothetical protein NCER_101282 [Nosema ceranae BRL01] gb|EEQ82071.1| hypothetical protein NCER_101282 [Nosema ceranae BRL01]	ref|XM_002995696.1|	1165	1266	1281	83.8	4e-12	87/102	85	Nosema ceranae BRL01 hypothetical protein (NCER_101282) mRNA, complete cds
orf00018_scaffold26	17182	17631	450	+	scaffold26																		ref|XP_002995741.1|	23	165	167	95.9	7e-23	56/143	39	hypothetical protein NCER_101281 [Nosema ceranae BRL01] gb|EEQ82070.1| hypothetical protein NCER_101281 [Nosema ceranae BRL01]
orf00019_scaffold26	17688	18143	456	+	scaffold26																		ref|XP_002995740.1|	4	152	163	108	6e-28	82/151	54	hypothetical protein NCER_101280 [Nosema ceranae BRL01] gb|EEQ82069.1| hypothetical protein NCER_101280 [Nosema ceranae BRL01]	gb|GAJS01028730.1|	1	295	295	521	1e-144	287/295	97	TSA: Chilo suppressalis Unigene29265_All transcribed RNA sequence
orf00020_scaffold26	18152	19090	939	-	scaffold26																		ref|XP_002995739.1|	346	684	703	216	7e-62	151/339	44	hypothetical protein NCER_101279 [Nosema ceranae BRL01] gb|EEQ82068.1| hypothetical protein NCER_101279 [Nosema ceranae BRL01]
orf00021_scaffold26	19087	20109	1023	-	scaffold26																		gb|EOB12631.1|	9	214	616	92	2e-17	68/208	32	hypothetical protein NBO_389g0002, partial [Nosema bombycis CQ1]
orf00025_scaffold26	21763	23868	2106	-	scaffold26	ECU02g1530	Ecu	R, A	COG2319, KOG0306	FOG: WD40 repeat, WD40-repeat-containing subunit of the 18S rRNA processing complex	POORLY CHARACTERIZED, INFORMATION STORAGE AND PROCESSING	General function prediction only , RNA processing and modification	R, A	sp|Q12220|UTP12_YEAST	140	626	943	76.6	4e-13	114/510	22	U3 small nucleolar RNA-associated protein 12 OS=Saccharomyces cerevisiae (strain ATCC 204508 / S288c) GN=DIP2 PE=1 SV=1	ref|NP_584678.1|	5	691	703	254	7e-72	194/712	27	hypothetical protein ECU02_1530 [Encephalitozoon cuniculi GB-M1] emb|CAD25182.1| hypothetical protein [Encephalitozoon cuniculi GB-M1]										|IPR001680:WD40 repeat|IPR019781:WD40 repeat, subgroup|			|GO:0005515:protein binding|
orf00002_scaffold28	205	2514	2310	-	scaffold28	ECU01g1230	Ecu	O	COG0464, KOG0730	ATPases of the AAA+ class, AAA+-type ATPase	CELLULAR PROCESSES AND SIGNALING	Posttranslational modification, protein turnover, chaperones	O	sp|Q8SSJ5|CDC48_ENCCU	1	765	780	1153	0	539/769	70	Cell division control protein 48 OS=Encephalitozoon cuniculi (strain GB-M1) GN=CDC48 PE=1 SV=1	gb|EOB13741.1|	9	765	783	1316	0	618/757	81	ATPase [Nosema bombycis CQ1]	ref|XM_002995887.1|	46	2315	2367	1178	0	1851/2270	81	Nosema ceranae BRL01 hypothetical protein (NCER_101048) mRNA, complete cds	|IPR003338:ATPase, AAA-type, VAT, N-terminal|IPR003593:ATPase, AAA+ type, core|IPR003959:ATPase, AAA-type, core|			|GO:0005524:ATP binding|GO:0000166:nucleotide binding|GO:0017111:nucleoside-triphosphatase activity|
orf00003_scaffold28	2877	4370	1494	+	scaffold28	ECU01g1240	Ecu	M	COG0668, KOG4629	Small-conductance mechanosensitive channel, Predicted mechanosensitive ion channel	CELLULAR PROCESSES AND SIGNALING	Cell wall/membrane/envelope biogenesis	M	sp|Q9LYG9|MSL10_ARATH	456	730	734	76.6	2e-13	72/284	25	Mechanosensitive ion channel protein 10 OS=Arabidopsis thaliana GN=MSL10 PE=1 SV=1	emb|CAD24997.2|	104	561	575	325	1e-102	184/494	37	hypothetical protein [Encephalitozoon cuniculi GB-M1]	gb|GAJS01048324.1|	291	1	291	577	1e-160	291/291	100	TSA: Chilo suppressalis Unigene50159_All transcribed RNA sequence	|IPR006685:Mechanosensitive ion channel MscS|	|GO:0055085:transmembrane transport|	|GO:0016020:membrane|
orf00004_scaffold28	4381	4710	330	+	scaffold28
orf00005_scaffold28	5790	6419	630	+	scaffold28																		ref|XP_002996714.1|	19	173	212	128	4e-34	63/159	39	hypothetical protein NCER_100177 [Nosema ceranae BRL01] gb|EEQ83043.1| hypothetical protein NCER_100177 [Nosema ceranae BRL01]	gb|GAJS01054407.1|	1	462	462	876	0	457/462	98	TSA: Chilo suppressalis Unigene56249_All transcribed RNA sequence
orf00006_scaffold28	6403	6669	267	-	scaffold28
orf00007_scaffold28	7025	7609	585	-	scaffold28	ECU07g0500	---	---	---	---	---	---	---										gb|EOB14466.1|	1	186	188	114	2e-29	66/187	35	hypothetical protein NBO_27g0023 [Nosema bombycis CQ1]
orf00008_scaffold28	8468	9664	1197	-	scaffold28	ECU07g0510	Ecu	R, MOT	COG0790, KOG1550	FOG: TPR repeat, SEL1 subfamily, Extracellular protein SEL-1 and related proteins	POORLY CHARACTERIZED, CELLULAR PROCESSES AND SIGNALING	General function prediction only , Cell wall/membrane/envelope biogenesis	R, M	sp|O94486|CHR2_SCHPO	237	459	512	83.2	5e-16	57/223	25	Chitin synthase regulatory factor 2 OS=Schizosaccharomyces pombe (strain 972 / ATCC 24843) GN=chr2 PE=3 SV=1	gb|AGE96357.1|	79	436	458	223	2e-65	127/364	34	hypothetical protein ECU07_0510 [Encephalitozoon cuniculi]										|IPR006597:Sel1-like|
orf00009_scaffold28	10544	11494	951	+	scaffold28	ECU07g0520	Ecu	RTKL, T	COG0515, KOG0616	Serine/threonine protein kinase, cAMP-dependent protein kinase catalytic subunit (PKA)	POORLY CHARACTERIZED, CELLULAR PROCESSES AND SIGNALING	General function prediction only , Signal transduction mechanisms	R, T	sp|Q8SRK8|KAPC_ENCCU	1	313	322	318	1e-107	157/313	50	Probable cAMP-dependent protein kinase catalytic subunit OS=Encephalitozoon cuniculi (strain GB-M1) GN=ECU07_0520 PE=3 SV=1	gb|EOB14469.1|	1	316	316	384	1e-131	179/316	56	cAMP-dependent protein kinase catalytic subunit [Nosema bombycis CQ1]	ref|XM_002995483.1|	28	798	951	418	1e-113	631/771	81	Nosema ceranae BRL01 hypothetical protein (NCER_101539) mRNA, complete cds	|IPR001245:Serine-threonine/tyrosine-protein kinase|IPR002290:Serine/threonine-protein kinase domain|IPR017442:Serine/threonine-protein kinase-like domain|IPR020635:Tyrosine-protein kinase, catalytic domain|	|GO:0006468:protein phosphorylation|		|GO:0004672:protein kinase activity|GO:0004674:protein serine/threonine kinase activity|GO:0005524:ATP binding|
orf00010_scaffold28	11578	13272	1695	+	scaffold28	ECU07g0490	Ecu	L	COG1241, KOG0478	Predicted ATPase involved in replication control, Cdc46/Mcm family, DNA replication licensing factor, MCM4 component	INFORMATION STORAGE AND PROCESSING	Replication, recombination and repair	L	sp|F1N2W9|MCM9_BOVIN	109	609	1139	278	7e-81	171/511	33	DNA helicase MCM9 OS=Bos taurus GN=MCM9 PE=3 SV=2	ref|XP_003073167.1|	9	544	562	520	1e-177	262/552	47	DNA replication licensing factor Mcm7 [Encephalitozoon intestinalis ATCC 50506] gb|ADM11807.1| DNA replication licensing factor Mcm7 [Encephalitozoon intestinalis ATCC 50506]	gb|GAJS01034538.1|	1	282	282	527	1e-145	278/282	98	TSA: Chilo suppressalis Unigene36358_All transcribed RNA sequence	|IPR001208:DNA-dependent ATPase MCM|IPR003593:ATPase, AAA+ type, core|	|GO:0006260:DNA replication|		|GO:0003677:DNA binding|GO:0005524:ATP binding|GO:0000166:nucleotide binding|GO:0017111:nucleoside-triphosphatase activity|
orf00011_scaffold28	13601	14749	1149	-	scaffold28	ECU07g0480	ecu	R	KOG4574	RNA-binding protein (contains RRM and Pumilio-like repeats)	POORLY CHARACTERIZED	General function prediction only	R										gb|EOB14470.1|	1	174	174	207	5e-63	103/174	59	hypothetical protein NBO_27g0027 [Nosema bombycis CQ1]	gb|GAJS01050874.1|	1	335	335	609	1e-170	328/335	97	TSA: Chilo suppressalis Unigene52713_All transcribed RNA sequence
orf00012_scaffold28	15022	15402	381	-	scaffold28	ECU07g0470	---	---	---	---	---	---	---
orf00013_scaffold28	16444	16806	363	+	scaffold28	ECU07g0460	Ecu	J, AJ	COG1358, KOG3387	Ribosomal protein HS6-type (S12/L30/L7a), 60S ribosomal protein 15.5kD/SNU13, NHP2/L7A family (includes ribonuclease P subunit p38), involved in splicing	INFORMATION STORAGE AND PROCESSING	Translation, ribosomal structure and biogenesis , RNA processing and modification	J, A	sp|Q6P8E9|NH2L1_XENTR	11	119	128	103	2e-28	48/112	42	NHP2-like protein 1 OS=Xenopus tropicalis GN=nhp2l1 PE=2 SV=1	gb|EOB14455.1|	1	118	119	160	2e-49	71/118	60	NHP2-like protein 1 [Nosema bombycis CQ1]	gb|GAJS01047922.1|	1	286	286	527	1e-146	281/286	98	TSA: Chilo suppressalis Unigene49757_All transcribed RNA sequence	|IPR000948:Ribosomal protein L7Ae, prokaryotes|IPR004038:Ribosomal protein L7Ae/L30e/S12e/Gadd45|IPR018492:Ribosomal protein L7Ae/L8/Nhp2 family|	|GO:0006412:translation|	|GO:0005622:intracellular|GO:0005840:ribosome|	|GO:0003735:structural constituent of ribosome|
orf00014_scaffold28	16910	19603	2694	+	scaffold28	ECU07g0450	Ecu	S, R	COG5594, KOG1134	Uncharacterized integral membrane protein, Uncharacterized conserved protein	POORLY CHARACTERIZED	Function unknown , General function prediction only	S, R	sp|Q09809|YAB9_SCHPO	15	740	793	130	1e-29	168/824	20	Uncharacterized membrane protein C2G11.09 OS=Schizosaccharomyces pombe (strain 972 / ATCC 24843) GN=SPAC2G11.09 PE=3 SV=2	ref|NP_585973.1|	5	896	898	761	0	394/897	43	similarity to HYPOTHETICAL INTEGRAL MEMBRANE PROTEIN YAB9_SCHPO [Encephalitozoon cuniculi GB-M1] emb|CAD25577.1| similarity to HYPOTHETICAL INTEGRAL MEMBRANE PROTEIN YAB9_SCHPO [Encephalitozoon cuniculi GB-M1] gb|AGE96350.1| hypothetical protein ECU07_0450 [Encephalitozoon cuniculi]	gb|GAJS01036158.1|	203	1	203	402	1e-108	203/203	100	TSA: Chilo suppressalis Unigene37980_All transcribed RNA sequence	|IPR003864:Domain of unknown function DUF221|		|GO:0016020:membrane|
orf00015_scaffold28	20340	20915	576	+	scaffold28									sp|Q9NPC3|CIP1_HUMAN	8	185	277	66.6	3e-12	48/180	26	E3 ubiquitin-protein ligase CCNB1IP1 OS=Homo sapiens GN=CCNB1IP1 PE=1 SV=1	gb|ELA46834.1|	1	167	181	138	1e-38	67/167	40	hypothetical protein VCUG_01678 [Vavraia culicis 'floridensis']	ref|XM_002996301.1|	352	501	573	99.6	3e-17	125/150	83	Nosema ceranae BRL01 hypothetical protein (NCER_100564) mRNA, complete cds
orf00016_scaffold28	21023	22378	1356	+	scaffold28	ECU07g0440	ecu	L	KOG4751	DNA recombinational repair protein BRCA2	INFORMATION STORAGE AND PROCESSING	Replication, recombination and repair	L										gb|AFN83289.1|	143	486	487	200	7e-56	124/362	34	putative integral membrane protein [Encephalitozoon romaleae SJ-2008]	gb|GAJS01039647.1|	220	1	220	436	1e-118	220/220	100	TSA: Chilo suppressalis Unigene41471_All transcribed RNA sequence	|IPR015187:BRCA2, oligonucleotide/oligosaccharide-binding 1|	|GO:0000724:double-strand break repair via homologous recombination|
orf00017_scaffold28	22487	23470	984	-	scaffold28																		ref|XP_002996349.1|	83	341	341	189	1e-54	105/260	40	hypothetical protein NCER_100566 [Nosema ceranae BRL01] gb|EEQ82678.1| hypothetical protein NCER_100566 [Nosema ceranae BRL01]
orf00001_scaffold29	503	1561	1059	-	scaffold29	ECU01g0970	Ecu	R	COG0656, KOG1577	Aldo/keto reductases, related to diketogulonate reductase, Aldo/keto reductase family proteins	POORLY CHARACTERIZED	General function prediction only	R	sp|Q8SSK6|ALDR_ENCCU	1	301	301	316	1e-106	153/302	50	Aldose reductase OS=Encephalitozoon cuniculi (strain GB-M1) GN=ECU01_0970 PE=1 SV=1	ref|XP_003886689.1|	1	302	302	337	1e-112	164/303	54	aldo-keto reductase [Encephalitozoon hellem ATCC 50504] gb|AFM97708.1| aldo-keto reductase [Encephalitozoon hellem ATCC 50504]	gb|GAJS01055160.1|	521	1	530	1009	0	518/521	99	TSA: Chilo suppressalis Unigene57002_All transcribed RNA sequence	|IPR020471:Aldo/keto reductase subgroup|IPR023210:NADP-dependent oxidoreductase domain|	|GO:0055114:oxidation-reduction process|		|GO:0016491:oxidoreductase activity|
orf00006_scaffold29	12120	12476	357	+	scaffold29																		ref|XP_002629878.1|	158	242	285	89	1e-19	42/89	47	Hypothetical protein CBG21915 [Caenorhabditis briggsae]	gb|GAJS01038043.1|	54	205	212	103	1e-18	127/152	83	TSA: Chilo suppressalis Unigene39867_All transcribed RNA sequence
orf00007_scaffold29	12880	13731	852	+	scaffold29																		ref|XP_002995165.1|	4	177	198	176	7e-52	86/174	49	hypothetical protein NCER_102052 [Nosema ceranae BRL01] gb|EEQ81494.1| hypothetical protein NCER_102052 [Nosema ceranae BRL01]
orf00008_scaffold29	16884	17141	258	+	scaffold29
orf00008_scaffold30	14797	15126	330	+	scaffold30																		ref|XP_004831634.1|	199	292	447	103	2e-24	50/94	53	reverse transcriptase domain containing protein [Babesia equi] gb|EKX72182.1| reverse transcriptase domain containing protein [Babesia equi]
orf00011_scaffold30	16994	17314	321	+	scaffold30
orf00001_scaffold31	85	678	594	+	scaffold31	ECU08g0730	Ecu	R, U	COG1100, KOG0092	GTPase SAR1 and related small G proteins, GTPase Rab5/YPT51 and related small G protein superfamily GTPases	POORLY CHARACTERIZED, CELLULAR PROCESSES AND SIGNALING	General function prediction only , Intracellular trafficking, secretion, and vesicular transport	R, U	sp|P35278|RAB5C_MOUSE	22	214	216	200	2e-64	96/193	49	Ras-related protein Rab-5C OS=Mus musculus GN=Rab5c PE=1 SV=2	ref|XP_003073362.1|	5	197	197	263	1e-87	125/193	64	Rab5-like GTPase [Encephalitozoon intestinalis ATCC 50506] gb|ADM12002.1| Rab5-like GTPase [Encephalitozoon intestinalis ATCC 50506]	gb|GAJS01055156.1|	1	529	529	1033	0	527/529	99	TSA: Chilo suppressalis Unigene56998_All transcribed RNA sequence	|IPR001806:Ras GTPase|IPR002041:Ran GTPase|IPR003577:Ras small GTPase, Ras type|IPR003578:Small GTPase, Rho type|IPR003579:Ras small GTPase, Rab type|IPR005225:Small GTP-binding protein|IPR013753:Ras|	|GO:0007264:small GTPase mediated signal transduction|GO:0006886:intracellular protein transport|GO:0006913:nucleocytoplasmic transport|GO:0007165:signal transduction|GO:0015031:protein transport|	|GO:0005622:intracellular|	|GO:0005525:GTP binding|GO:0003924:GTPase activity|
orf00002_scaffold31	855	1589	735	-	scaffold31	ECU08g0740	Ecu	D	COG0489, KOG3022	ATPases involved in chromosome partitioning, Predicted ATPase, nucleotide-binding	CELLULAR PROCESSES AND SIGNALING	Cell cycle control, cell division, chromosome partitioning	D	sp|Q16H50|NUBP2_AEDAE	1	232	259	180	4e-55	102/233	43	Cytosolic Fe-S cluster assembly factor NUBP2 homolog OS=Aedes aegypti GN=AAEL008143 PE=3 SV=1	gb|AFN83489.1|	4	233	239	267	6e-88	129/230	56	MRP-like ATP binding protein [Encephalitozoon romaleae SJ-2008]	gb|GAJS01054642.1|	4	480	480	922	0	474/477	99	TSA: Chilo suppressalis Unigene56484_All transcribed RNA sequence	|IPR019591:ATPase-like, ParA/MinD|
orf00003_scaffold31	1795	2775	981	-	scaffold31																		ref|XP_002996216.1|	287	432	441	102	1e-21	67/146	45	hypothetical protein NCER_100722 [Nosema ceranae BRL01] gb|EEQ82545.1| hypothetical protein NCER_100722 [Nosema ceranae BRL01]
orf00004_scaffold31	3083	5176	2094	-	scaffold31	ECU08g0760	Ecu	L	COG1948, KOG0442	ERCC4-type nuclease, Structure-specific endonuclease ERCC1-XPF, catalytic component XPF/ERCC4	INFORMATION STORAGE AND PROCESSING	Replication, recombination and repair	L	sp|Q92889|XPF_HUMAN	578	908	916	145	8e-35	97/331	29	DNA repair endonuclease XPF OS=Homo sapiens GN=ERCC4 PE=1 SV=3	ref|XP_003073365.1|	77	715	735	409	1e-130	255/702	36	Rad1-like DNA repair protein [Encephalitozoon intestinalis ATCC 50506] gb|ADM12005.1| Rad1-like DNA repair protein [Encephalitozoon intestinalis ATCC 50506]	ref|XM_002996169.1|	460	740	1539	97.6	4e-16	223/281	79	Nosema ceranae BRL01 hypothetical protein (NCER_100721) mRNA, complete cds	|IPR006166:ERCC4 domain|	|GO:0006259:DNA metabolic process|		|GO:0003677:DNA binding|GO:0004518:nuclease activity|
orf00005_scaffold31	5401	6312	912	+	scaffold31	ECU08g0770	Ecu	L	COG0122, KOG2875	3-methyladenine DNA glycosylase/8-oxoguanine DNA glycosylase	INFORMATION STORAGE AND PROCESSING	Replication, recombination and repair	L	sp|Q9FNY7|OGG1_ARATH	36	328	365	135	9e-36	94/306	30	N-glycosylase/DNA lyase OGG1 OS=Arabidopsis thaliana GN=OGG1 PE=1 SV=1	gb|AGE95095.1|	4	279	290	261	9e-84	131/292	44	8-oxoguanine DNA glycosylase [Encephalitozoon cuniculi]										|IPR003265:HhH-GPD domain|IPR012904:8-oxoguanine DNA glycosylase, N-terminal|	|GO:0006284:base-excision repair|GO:0006289:nucleotide-excision repair|		|GO:0003684:damaged DNA binding|GO:0008534:oxidized purine base lesion DNA N-glycosylase activity|
orf00006_scaffold31	7548	8369	822	-	scaffold31
orf00007_scaffold31	9084	10922	1839	-	scaffold31	ECU08g0710	---	---	---	---	---	---	---										ref|XP_003073360.1|	28	439	795	126	3e-27	118/435	27	hypothetical protein Eint_080660 [Encephalitozoon intestinalis ATCC 50506] gb|ADM12000.1| hypothetical protein Eint_080660 [Encephalitozoon intestinalis ATCC 50506]
orf00008_scaffold31	11266	11775	510	-	scaffold31	ECU08g0700	Ecu	U	COG5249, KOG1688	Golgi protein involved in Golgi-to-ER retrieval, Golgi proteins involved in ER retention (RER)	CELLULAR PROCESSES AND SIGNALING	Intracellular trafficking, secretion, and vesicular transport	U	sp|P79003|RER1_SACPS	27	183	188	122	3e-34	60/164	36	Protein RER1 OS=Saccharomyces pastorianus GN=RER1 PE=3 SV=1	ref|NP_597199.1|	1	165	166	197	2e-62	96/168	57	PROTEIN INVOLVED IN RETRIEVAL OF ER MEMBRANE PROTEINS FROM THE EARLY GOLGI COMPARTMENT [Encephalitozoon cuniculi GB-M1] emb|CAD26375.1| PROTEIN INVOLVED IN RETRIEVAL OF ER MEMBRANE PROTEINS FROM THE EARLY GOLGI COMPARTMENT [Encephalitozoon cuniculi GB-M1] gb|AGE95157.1| retrieval of ER membrane protein [Encephalitozoon cuniculi]	gb|GAJS01054155.1|	14	445	445	848	0	431/432	99	TSA: Chilo suppressalis Unigene55997_All transcribed RNA sequence	|IPR004932:Retrieval of early ER protein Rer1|		|GO:0016021:integral to membrane|
orf00009_scaffold31	12238	12945	708	+	scaffold31																		ref|XP_002996211.1|	1	248	248	146	2e-40	89/248	35	hypothetical protein NCER_100716 [Nosema ceranae BRL01] gb|EEQ82540.1| hypothetical protein NCER_100716 [Nosema ceranae BRL01]	gb|GAJS01046347.1|	1	268	268	484	1e-133	262/268	97	TSA: Chilo suppressalis Unigene48181_All transcribed RNA sequence
orf00010_scaffold31	13298	14158	861	-	scaffold31	ECU08g0690	ecu	D	KOG1036	Mitotic spindle checkpoint protein BUB3, WD repeat superfamily	CELLULAR PROCESSES AND SIGNALING	Cell cycle control, cell division, chromosome partitioning	D	sp|Q9WVA3|BUB3_MOUSE	7	300	326	72.4	3e-13	65/295	22	Mitotic checkpoint protein BUB3 OS=Mus musculus GN=Bub3 PE=2 SV=2	gb|ELQ76135.1|	1	281	283	124	7e-31	88/290	30	Mitotic spindle checkpoint protein BUB3, WD repeat superfamily [Trachipleistophora hominis]										|IPR019781:WD40 repeat, subgroup|
orf00011_scaffold31	15618	16472	855	+	scaffold31	ECU08g0660	---	---	---	---	---	---	---										ref|XP_003887745.1|	2	287	289	243	6e-77	126/286	44	hypothetical protein EHEL_080610 [Encephalitozoon hellem ATCC 50504] gb|AFM98764.1| hypothetical protein EHEL_080610 [Encephalitozoon hellem ATCC 50504]	gb|GAJS01046439.1|	1	269	269	509	1e-140	266/269	98	TSA: Chilo suppressalis Unigene48273_All transcribed RNA sequence
orf00012_scaffold31	16859	17119	261	-	scaffold31																		ref|XP_002996208.1|	206	291	291	85.1	1e-18	50/86	58	hypothetical protein NCER_100713 [Nosema ceranae BRL01] gb|EEQ82537.1| hypothetical protein NCER_100713 [Nosema ceranae BRL01]	gb|GAJS01044008.1|	145	1	247	280	6e-72	144/145	99	TSA: Chilo suppressalis Unigene45836_All transcribed RNA sequence
orf00013_scaffold31	17125	17733	609	-	scaffold31																		gb|EOB14889.1|	5	138	297	101	5e-23	53/134	39	nicotinic acid transporter [Nosema bombycis CQ1]	gb|GAJS01044008.1|	247	151	247	161	1e-35	93/97	95	TSA: Chilo suppressalis Unigene45836_All transcribed RNA sequence
orf00014_scaffold31	17959	19254	1296	+	scaffold31	ECU08g0670	Ecu	Z	COG5023, KOG1374	Tubulin, Gamma tubulin	CELLULAR PROCESSES AND SIGNALING	Cytoskeleton	Z	sp|Q8SRD2|TBG_ENCCU	1	427	434	575	0	259/427	60	Tubulin gamma chain OS=Encephalitozoon cuniculi (strain GB-M1) GN=TUB4 PE=3 SV=1	gb|EOB11286.1|	1	427	432	592	0	277/427	64	Tubulin gamma chain [Nosema bombycis CQ1]	gb|GAJS01030150.1|	1160	1	1160	2190	0	1147/1161	98	TSA: Chilo suppressalis Unigene31228_All transcribed RNA sequence	|IPR000217:Tubulin|IPR002454:Gamma tubulin|IPR003008:Tubulin/FtsZ, GTPase domain|IPR018316:Tubulin/FtsZ, 2-layer sandwich domain|	|GO:0007017:microtubule-based process|GO:0051258:protein polymerization|	|GO:0005874:microtubule|GO:0043234:protein complex|	|GO:0005525:GTP binding|GO:0003924:GTPase activity|
orf00015_scaffold31	19495	19917	423	-	scaffold31	ECU08g0680	Ecu	O	COG5541	Vesicle coat complex COPI, zeta subunit	CELLULAR PROCESSES AND SIGNALING	Posttranslational modification, protein turnover, chaperones	O	sp|Q8SRD1|COPZ_ENCCU	41	160	165	107	3e-29	51/120	42	Coatomer subunit zeta OS=Encephalitozoon cuniculi (strain GB-M1) GN=ECU08_0680 PE=1 SV=1	gb|EOB14891.1|	194	322	322	135	1e-36	67/129	51	DNA-directed RNA polymerase III subunit RPC8, partial [Nosema bombycis CQ1]	ref|XM_002995918.1|	286	492	492	103	1e-18	171/208	82	Nosema ceranae BRL01 hypothetical protein (NCER_101023) mRNA, complete cds
orf00016_scaffold31	20141	20674	534	-	scaffold31	ECU08g0650	Ecu	K	COG1095, KOG3297	DNA-directed RNA polymerase, subunit E', DNA-directed RNA polymerase subunit E'	INFORMATION STORAGE AND PROCESSING	Transcription	K										gb|EOB14891.1|	1	161	322	125	2e-32	67/161	41	DNA-directed RNA polymerase III subunit RPC8, partial [Nosema bombycis CQ1]	ref|XM_002995917.1|	158	249	534	87.7	1e-13	80/92	86	Nosema ceranae BRL01 hypothetical protein (NCER_101022) mRNA, complete cds	|IPR013238:RNA polymerase III, subunit Rpc25|
orf00020_scaffold31	21547	22755	1209	+	scaffold31																		gb|EOB14890.1|	1	407	408	305	5e-98	185/413	44	hypothetical protein NBO_13g0067 [Nosema bombycis CQ1]	ref|XM_002995916.1|	553	734	1218	99.6	6e-17	149/182	81	Nosema ceranae BRL01 hypothetical protein (NCER_101021) mRNA, complete cds
orf00003_scaffold32	2124	2963	840	+	scaffold32	ECU04g0430	---	---	---	---	---	---	---										gb|EOB13671.1|	130	263	334	86.7	1e-16	53/138	38	hypothetical protein NBO_64g0052 [Nosema bombycis CQ1]										|IPR007720:N-acetylglucosaminyl transferase component|	|GO:0006506:GPI anchor biosynthetic process|	|GO:0016021:integral to membrane|	|GO:0017176:phosphatidylinositol N-acetylglucosaminyltransferase activity|
orf00004_scaffold32	3079	3876	798	+	scaffold32	ECU04g0420	Ecu	R, O	COG1310, KOG1556	Predicted metal-dependent protease of the PAD1/JAB1 superfamily, 26S proteasome regulatory complex, subunit RPN8/PSMD7	POORLY CHARACTERIZED, CELLULAR PROCESSES AND SIGNALING	General function prediction only , Posttranslational modification, protein turnover, chaperones	R, O	sp|Q6FMD8|RPN8_CANGA	8	299	329	192	2e-58	105/292	35	26S proteasome regulatory subunit RPN8 OS=Candida glabrata (strain ATCC 2001 / CBS 138 / JCM 3761 / NBRC 0622 / NRRL Y-65) GN=RPN8 PE=3 SV=1	gb|EOB11424.1|	8	257	262	311	1e-104	158/250	63	26S proteasome non-ATPase regulatory subunit 7 [Nosema bombycis CQ1]	gb|GAJS01049200.1|	304	1	304	595	1e-166	303/304	99	TSA: Chilo suppressalis Unigene51035_All transcribed RNA sequence	|IPR000555:Mov34/MPN/PAD-1|			|GO:0005515:protein binding|
orf00005_scaffold32	4367	5302	936	-	scaffold32	ECU04g0570	Ecu	GER, G	COG0697, KOG1581	Permeases of the drug/metabolite transporter (DMT) superfamily, UDP-galactose transporter related protein	METABOLISM	Carbohydrate transport and metabolism	G	sp|Q54I86|S35B1_DICDI	64	364	392	142	4e-38	98/305	32	Solute carrier family 35 member B1 OS=Dictyostelium discoideum GN=slc35b1 PE=3 SV=2	gb|EOB13673.1|	14	301	316	263	5e-84	154/293	52	UDP-galactose transporter [Nosema bombycis CQ1]										|IPR013657:UAA transporter|	|GO:0055085:transmembrane transport|
orf00006_scaffold32	5330	5590	261	-	scaffold32																		gb|ELA42449.1|	2	67	87	80.1	1e-18	34/66	51	hypothetical protein VICG_00548 [Vittaforma corneae ATCC 50505]										|IPR012423:Chromatin modification-related protein EAF7|	|GO:0045449:regulation of transcription|	|GO:0005634:nucleus|GO:0043189:H4/H2A histone acetyltransferase complex|
orf00007_scaffold32	5759	7753	1995	-	scaffold32	ECU03g1280	---	---	---	---	---	---	---										gb|EOB11890.1|	2	407	477	116	1e-24	125/470	26	Zinc finger, C2H2-type, partial [Nosema bombycis CQ1]										|IPR015880:Zinc finger, C2H2-like|		|GO:0005622:intracellular|	|GO:0008270:zinc ion binding|
orf00008_scaffold32	7866	8960	1095	+	scaffold32	ECU03g1290_1	Ecu	H	COG0476	Dinucleotide-utilizing enzymes involved in molybdopterin and thiamine biosynthesis family 2	METABOLISM	Coenzyme transport and metabolism	H	sp|B0W377|MOCS3_CULQU	41	395	438	237	2e-73	125/356	35	Adenylyltransferase and sulfurtransferase MOCS3 OS=Culex quinquefasciatus GN=CPIJ001621 PE=3 SV=1	ref|XP_003072621.1|	1	362	376	345	1e-115	174/362	48	molybdopterin and thiamine biosynthesis E1-like protein [Encephalitozoon intestinalis ATCC 50506] gb|ADM11261.1| molybdopterin and thiamine biosynthesis E1-like protein [Encephalitozoon intestinalis ATCC 50506]	ref|XM_002995756.1|	118	608	1092	117	2e-22	383/491	78	Nosema ceranae BRL01 hypothetical protein (NCER_101207) mRNA, complete cds	|IPR000594:UBA/THIF-type NAD/FAD binding fold|IPR001763:Rhodanese-like|IPR007901:MoeZ/MoeB|			|GO:0003824:catalytic activity|
orf00011_scaffold32	9963	10208	246	-	scaffold32																																				|IPR015419:EKC/KEOPS complex, subunit Pcc1|
orf00012_scaffold32	10258	10917	660	+	scaffold32	ECU03g1270	Ecu	F	COG0283	Cytidylate kinase	METABOLISM	Nucleotide transport and metabolism	F	sp|C4V9G9|KCY_NOSCE	1	217	217	283	1e-96	140/217	64	Probable cytidylate kinase OS=Nosema ceranae (strain BRL01) GN=NCER_101209 PE=3 SV=1	gb|EOB12085.1|	1	215	217	225	7e-72	111/215	51	Cytidylate kinase [Nosema bombycis CQ1]	gb|GAJS01048166.1|	289	1	289	573	1e-160	289/289	100	TSA: Chilo suppressalis Unigene50001_All transcribed RNA sequence	|IPR003136:Cytidylate kinase|IPR011994:Cytidylate kinase domain|	|GO:0006139:nucleobase, nucleoside, nucleotide and nucleic acid metabolic process|		|GO:0004127:cytidylate kinase activity|GO:0005524:ATP binding|
orf00013_scaffold32	10985	11542	558	-	scaffold32	ECU03g1260	---	---	---	---	---	---	---										gb|EOB12086.1|	1	185	185	167	3e-50	82/186	44	endoplasmic reticulum membrane protein [Nosema bombycis CQ1]	gb|GAJS01053951.1|	1	434	434	860	0	434/434	100	TSA: Chilo suppressalis Unigene55793_All transcribed RNA sequence	|IPR009038:GOLD|	|GO:0006810:transport|	|GO:0016021:integral to membrane|
orf00014_scaffold32	12633	13370	738	+	scaffold32	ECU03g1250	ecu	I	KOG3059	N-acetylglucosaminyltransferase complex, subunit PIG-C/GPI2, required for phosphatidylinositol biosynthesis	METABOLISM	Lipid transport and metabolism	I										gb|EOB13769.1|	22	251	260	162	1e-46	95/231	41	hypothetical protein NBO_60g0025 [Nosema bombycis CQ1]										|IPR009450:Phosphatidylinositol N-acetylglucosaminyltransferase|	|GO:0006506:GPI anchor biosynthetic process|	|GO:0016021:integral to membrane|	|GO:0017176:phosphatidylinositol N-acetylglucosaminyltransferase activity|
orf00015_scaffold32	13403	14341	939	-	scaffold32	ECU03g1240	Ecu	D, R	COG0037, KOG2840	Predicted ATPase of the PP-loop superfamily implicated in cell cycle control, Uncharacterized conserved protein with similarity to predicted ATPase of the PP-loop superfamily	CELLULAR PROCESSES AND SIGNALING, POORLY CHARACTERIZED	Cell cycle control, cell division, chromosome partitioning , General function prediction only	D, R	sp|Q6Z6G6|CTU1_ORYSJ	20	318	363	334	1e-113	166/308	53	Cytoplasmic tRNA 2-thiolation protein 1 OS=Oryza sativa subsp. japonica GN=NCS6 PE=2 SV=1	gb|EOB12087.1|	1	309	311	422	1e-147	201/310	64	ATP-binding domain-containing protein 3 [Nosema bombycis CQ1]	gb|GAJS01046894.1|	1	273	273	541	1e-150	273/273	100	TSA: Chilo suppressalis Unigene48728_All transcribed RNA sequence	|IPR011063:tRNA(Ile)-lysidine/2-thiocytidine synthase|IPR012089:2-thiocytidine tRNA biosynthesis protein, TtcA|	|GO:0008033:tRNA processing|		|GO:0005524:ATP binding|
orf00016_scaffold32	14401	15375	975	-	scaffold32	ECU03g1230	Ecu	R, S	COG2319, KOG0270	FOG: WD40 repeat, WD40 repeat-containing protein	POORLY CHARACTERIZED	General function prediction only , Function unknown	R, S										gb|EOB11726.1|	1	323	327	234	3e-72	125/324	38	Myosin heavy chain kinase B [Nosema bombycis CQ1]
orf00017_scaffold32	15696	17354	1659	+	scaffold32																		gb|EOB14609.1|	6	323	423	161	5e-41	115/328	35	hypothetical protein NBO_22g0011 [Nosema bombycis CQ1]
orf00018_scaffold32	18009	19550	1542	+	scaffold32	ECU04g0580	Ecu	J	COG1190, KOG1885	Lysyl-tRNA synthetase (class II)	INFORMATION STORAGE AND PROCESSING	Translation, ribosomal structure and biogenesis	J	sp|C4V8R9|SYKC_NOSCE	3	514	514	890	0	414/512	80	Probable lysine--tRNA ligase, cytoplasmic OS=Nosema ceranae (strain BRL01) GN=NCER_100909 PE=3 SV=1	gb|EOB13669.1|	2	511	511	738	0	342/510	67	Lysyl-tRNA synthetase [Nosema bombycis CQ1]	ref|XM_002996004.1|	220	1505	1545	472	1e-129	1030/1290	79	Nosema ceranae BRL01 hypothetical protein (NCER_100909) mRNA, complete cds	|IPR002313:Lysyl-tRNA synthetase, class II|IPR004364:Aminoacyl-tRNA synthetase, class II (D/K/N)|IPR004365:Nucleic acid binding, OB-fold, tRNA/helicase-type|IPR018149:Lysyl-tRNA synthetase, class II, C-terminal|	|GO:0006412:translation|GO:0006430:lysyl-tRNA aminoacylation|GO:0006418:tRNA aminoacylation for protein translation|	|GO:0005737:cytoplasm|	|GO:0000166:nucleotide binding|GO:0004824:lysine-tRNA ligase activity|GO:0005524:ATP binding|GO:0004812:aminoacyl-tRNA ligase activity|GO:0003676:nucleic acid binding|
orf00019_scaffold32	19556	21307	1752	-	scaffold32	ECU04g0600	Ecu	E	COG0006, KOG2413	Xaa-Pro aminopeptidase	METABOLISM	Amino acid transport and metabolism	E	sp|O43895|XPP2_HUMAN	65	648	674	310	8e-96	195/619	31	Xaa-Pro aminopeptidase 2 OS=Homo sapiens GN=XPNPEP2 PE=1 SV=3	ref|XP_003887082.1|	1	586	587	565	0	276/587	47	X-prolyl aminopeptidase [Encephalitozoon hellem ATCC 50504] gb|AFM98101.1| X-prolyl aminopeptidase [Encephalitozoon hellem ATCC 50504]	gb|GAJS01054082.1|	440	1	440	872	0	440/440	100	TSA: Chilo suppressalis Unigene55924_All transcribed RNA sequence	|IPR000994:Peptidase M24, structural domain|	|GO:0009987:cellular process|
orf00020_scaffold32	21874	22485	612	+	scaffold32	ECU04g0590	Ecu	R	COG1412, KOG3164	Uncharacterized proteins of PilT N-term./Vapc superfamily	POORLY CHARACTERIZED	General function prediction only	R										ref|NP_584741.1|	1	175	175	130	1e-35	65/175	37	hypothetical protein ECU04_0590 [Encephalitozoon cuniculi GB-M1] emb|CAD25245.1| hypothetical protein [Encephalitozoon cuniculi GB-M1] gb|AGE95315.1| hypothetical protein ECU04_0590 [Encephalitozoon cuniculi]	ref|XM_002996006.1|	97	373	621	137	1e-28	225/277	81	Nosema ceranae BRL01 hypothetical protein (NCER_100911) mRNA, complete cds	|IPR006984:Protein of unknown function DUF652|
orf00001_scaffold33	443	2971	2529	+	scaffold33	ECU11g1420	Ecu	O	COG0542, KOG1051	ATPases with chaperone activity, ATP-binding subunit, Chaperone HSP104 and related ATP-dependent Clp proteases	CELLULAR PROCESSES AND SIGNALING	Posttranslational modification, protein turnover, chaperones	O	sp|P42730|CLPB1_ARATH	1	858	911	640	0	354/876	40	Chaperone protein ClpB1 OS=Arabidopsis thaliana GN=CLPB1 PE=1 SV=2	gb|EOB15389.1|	1	844	847	1280	0	620/845	73	Heat shock protein 101 [Nosema bombycis CQ1]	ref|XM_002995668.1|	19	2424	2541	1300	0	1974/2408	81	Nosema ceranae BRL01 hypothetical protein (NCER_101322) mRNA, complete cds	|IPR001270:Chaperonin ClpA/B|IPR003593:ATPase, AAA+ type, core|IPR003959:ATPase, AAA-type, core|IPR004176:Clp, N-terminal|IPR013093:ATPase, AAA-2|IPR019489:Clp ATPase, C-terminal|	|GO:0019538:protein metabolic process|		|GO:0005524:ATP binding|GO:0000166:nucleotide binding|GO:0017111:nucleoside-triphosphatase activity|
orf00002_scaffold33	2987	6469	3483	-	scaffold33	CPn0054	Cpn	K	COG0571	dsRNA-specific ribonuclease	INFORMATION STORAGE AND PROCESSING	Transcription	K	sp|Q9SP32|DCL1_ARATH	1254	1725	1909	118	2e-25	117/483	24	Endoribonuclease Dicer homolog 1 OS=Arabidopsis thaliana GN=DCL1 PE=1 SV=2	gb|EOB15391.1|	125	1047	1047	644	0	391/930	42	Endoribonuclease Dicer [Nosema bombycis CQ1]	gb|GAJS01035452.1|	1	200	200	396	1e-106	200/200	100	TSA: Chilo suppressalis Unigene37274_All transcribed RNA sequence	|IPR000999:Ribonuclease III|IPR005034:Dicer double-stranded RNA-binding fold|	|GO:0006396:RNA processing|		|GO:0003723:RNA binding|GO:0004525:ribonuclease III activity|GO:0016891:endoribonuclease activity, producing 5'-phosphomonoesters|
orf00004_scaffold33	8539	9588	1050	+	scaffold33																		ref|XP_002996757.1|	1	127	466	97.4	2e-19	54/127	42	hypothetical protein NCER_100080 [Nosema ceranae BRL01] gb|EEQ83086.1| hypothetical protein NCER_100080 [Nosema ceranae BRL01]
orf00005_scaffold33	9576	9836	261	-	scaffold33	ECU11g1390	Ecu	A	COG5213, KOG1049	Polyadenylation factor I complex, subunit FIP1	INFORMATION STORAGE AND PROCESSING	RNA processing and modification	A	sp|Q5U317|FIP1_RAT	151	192	536	65.1	1e-12	25/42	59	Pre-mRNA 3'-end-processing factor FIP1 OS=Rattus norvegicus GN=Fip1l1 PE=1 SV=1	gb|EOB15064.1|	7	88	243	87	1e-19	48/82	58	Pre-mRNA 3'-end-processing factor FIP1, partial [Nosema bombycis CQ1]										|IPR007854:Pre-mRNA polyadenylation factor Fip1|
orf00006_scaffold33	9857	11575	1719	-	scaffold33	ECU05g0300	Ecu	L	COG0323, KOG1979	DNA mismatch repair enzyme (predicted ATPase), DNA mismatch repair protein - MLH1 family	INFORMATION STORAGE AND PROCESSING	Replication, recombination and repair	L	sp|Q54KD8|MLH1_DICDI	61	423	884	163	2e-41	131/373	35	DNA mismatch repair protein Mlh1 OS=Dictyostelium discoideum GN=mlh1 PE=3 SV=1	ref|XP_003887226.1|	2	564	564	303	7e-93	201/588	34	putative DNA mismatch repair protein [Encephalitozoon hellem ATCC 50504] gb|AFM98245.1| putative DNA mismatch repair protein [Encephalitozoon hellem ATCC 50504]	gb|GAJS01036210.1|	1	203	203	379	1e-101	200/203	98	TSA: Chilo suppressalis Unigene38032_All transcribed RNA sequence	|IPR003594:ATPase-like, ATP-binding domain|IPR013507:DNA mismatch repair protein, C-terminal|	|GO:0006298:mismatch repair|		|GO:0005524:ATP binding|GO:0030983:mismatched DNA binding|
orf00008_scaffold33	11619	12842	1224	-	scaffold33	ECU11g1440	---	---	---	---	---	---	---	sp|Q8MTP3|PTP3_ENCCU	871	1166	1256	115	2e-26	91/317	28	Polar tube protein 3 OS=Encephalitozoon cuniculi (strain GB-M1) GN=PTP3 PE=1 SV=1	gb|EOB15062.1|	909	1214	1370	221	7e-61	116/307	37	Polar tube protein 3 [Nosema bombycis CQ1]	gb|GAJS01039337.1|	1	218	218	432	1e-117	218/218	100	TSA: Chilo suppressalis Unigene41161_All transcribed RNA sequence
orf00010_scaffold33	16572	17393	822	-	scaffold33	ECU11g1450	Ecu	R, U	COG2319, KOG1332	FOG: WD40 repeat, Vesicle coat complex COPII, subunit SEC13	POORLY CHARACTERIZED, CELLULAR PROCESSES AND SIGNALING	General function prediction only , Intracellular trafficking, secretion, and vesicular transport	R, U	sp|P53024|SEC13_PICPG	6	282	289	90.5	4e-20	78/285	27	Protein transport protein SEC13 OS=Komagataella pastoris (strain GS115 / ATCC 20864) GN=SEC13 PE=3 SV=3	gb|AGE94939.1|	1	271	272	272	7e-89	136/274	49	protein transport protein sec13 [Encephalitozoon cuniculi]	gb|GAJS01049216.1|	1	304	304	571	1e-159	300/304	98	TSA: Chilo suppressalis Unigene51051_All transcribed RNA sequence	|IPR001680:WD40 repeat|IPR019781:WD40 repeat, subgroup|			|GO:0005515:protein binding|
orf00011_scaffold33	17586	20099	2514	+	scaffold33	ECU11g1460	Ecu	J	COG0480, KOG0469	Translation elongation factors (GTPases), Elongation factor 2	INFORMATION STORAGE AND PROCESSING	Translation, ribosomal structure and biogenesis	J	sp|Q8SQT7|EF2_ENCCU	13	850	850	1324	0	633/838	75	Elongation factor 2 OS=Encephalitozoon cuniculi (strain GB-M1) GN=EFT1 PE=1 SV=1	gb|EOB15403.1|	13	837	839	1480	0	704/825	85	elongation factor 2 [Nosema bombycis CQ1]	ref|XM_002996715.1|	37	2549	2556	1897	0	2125/2513	84	Nosema ceranae BRL01 hypothetical protein (NCER_100085) mRNA, complete cds	|IPR000640:Translation elongation factor EFG/EF2, C-terminal|IPR000795:Protein synthesis factor, GTP-binding|IPR004161:Translation elongation factor EFTu/EF1A, domain 2|IPR005517:Translation elongation factor EFG/EF2, domain IV|			|GO:0005525:GTP binding|GO:0003924:GTPase activity|
orf00012_scaffold33	20216	20539	324	-	scaffold33	ECU11g1470	Ecu	K	COG5247, KOG1659	Class 2 transcription repressor NC2, alpha subunit (DRAP1 homolog), Class 2 transcription repressor NC2, alpha subunit (DRAP1)	INFORMATION STORAGE AND PROCESSING	Transcription	K	sp|Q10315|DPB3_SCHPO	5	95	199	72.8	5e-16	34/91	37	DNA polymerase epsilon subunit C OS=Schizosaccharomyces pombe (strain 972 / ATCC 24843) GN=dpb3 PE=1 SV=1	ref|XP_003888390.1|	14	90	95	85.1	4e-20	40/78	51	class 2 transcription repressor NC2 subunit alpha [Encephalitozoon hellem ATCC 50504] gb|AFM99409.1| class 2 transcription repressor NC2 subunit alpha [Encephalitozoon hellem ATCC 50504]										|IPR003958:Transcription factor CBF/NF-Y/archaeal histone|		|GO:0005622:intracellular|	|GO:0043565:sequence-specific DNA binding|
orf00013_scaffold33	20552	20923	372	+	scaffold33
orf00014_scaffold33	21272	22381	1110	+	scaffold33	ECU11g1490	Ecu	A	COG5182, KOG2330	Splicing factor 3b, subunit 2	INFORMATION STORAGE AND PROCESSING	RNA processing and modification	A	sp|Q9UUI3|SA145_SCHPO	191	395	601	146	6e-38	81/205	39	Pre-mRNA-splicing factor sap145 OS=Schizosaccharomyces pombe (strain 972 / ATCC 24843) GN=sap145 PE=1 SV=1	ref|XP_003073997.1|	17	275	329	200	1e-58	110/260	42	splicing factor 3B subunit 2 [Encephalitozoon intestinalis ATCC 50506] gb|ADM12637.1| splicing factor 3B subunit 2 [Encephalitozoon intestinalis ATCC 50506]	ref|XM_002996716.1|	166	752	786	180	2e-41	463/587	78	Nosema ceranae BRL01 hypothetical protein (NCER_100087) mRNA, complete cds	|IPR006568:PSP, proline-rich|IPR007180:Domain of unknown function DUF382|	|GO:0006397:mRNA processing|	|GO:0005634:nucleus|
orf00015_scaffold33	22427	23314	888	+	scaffold33	ECU11g1500	Ecu	RTKL, T	COG0515, KOG0032	Serine/threonine protein kinase, Ca2+/calmodulin-dependent protein kinase, EF-Hand protein superfamily	POORLY CHARACTERIZED, CELLULAR PROCESSES AND SIGNALING	General function prediction only , Signal transduction mechanisms	R, T	sp|Q8T2I8|SEPA_DICDI	24	264	1167	125	5e-31	83/255	32	Serine/threonine-protein kinase sepA OS=Dictyostelium discoideum GN=sepA PE=2 SV=1	gb|EOB15053.1|	1	296	301	353	1e-120	169/296	57	Serine/threonine-protein kinase Nek6 [Nosema bombycis CQ1]	gb|GAJS01056057.1|	734	1	734	1447	0	733/734	99	TSA: Chilo suppressalis Unigene57903_All transcribed RNA sequence	|IPR002290:Serine/threonine-protein kinase domain|IPR017442:Serine/threonine-protein kinase-like domain|IPR020635:Tyrosine-protein kinase, catalytic domain|	|GO:0006468:protein phosphorylation|		|GO:0004674:protein serine/threonine kinase activity|GO:0005524:ATP binding|GO:0004672:protein kinase activity|
orf00001_scaffold34	334	666	333	-	scaffold34
orf00002_scaffold34	1625	3649	2025	-	scaffold34	ECU02g0100	Ecu	O	COG0443, KOG0101	Molecular chaperone, Molecular chaperones HSP70/HSC70, HSP70 superfamily	CELLULAR PROCESSES AND SIGNALING	Posttranslational modification, protein turnover, chaperones	O	sp|Q8SWH2|HSP7A_ENCCU	21	683	683	420	1e-137	254/683	37	Heat shock protein ECU02_0100 OS=Encephalitozoon cuniculi (strain GB-M1) GN=ECU02_0100 PE=1 SV=2	gb|EOB14212.1|	9	690	690	629	0	324/686	47	78 kDa glucose-regulated protein [Nosema bombycis CQ1]	ref|XM_002995163.1|	1278	1958	2013	184	2e-42	534/681	78	Nosema ceranae BRL01 hypothetical protein (NCER_101994) mRNA, complete cds	|IPR001023:Heat shock protein Hsp70|IPR013126:Heat shock protein 70|			|GO:0005524:ATP binding|
orf00004_scaffold34	5436	5717	282	-	scaffold34																																				|IPR018783:Transcription factor, enhancer of yellow 2|
orf00005_scaffold34	6589	7116	528	-	scaffold34
orf00006_scaffold34	7462	7803	342	-	scaffold34
orf00010_scaffold34	12366	14141	1776	-	scaffold34
orf00011_scaffold34	16619	17140	522	+	scaffold34																											gb|GAJS01044238.1|	22	249	249	222	3e-54	199/228	87	TSA: Chilo suppressalis Unigene46066_All transcribed RNA sequence
orf00012_scaffold34	21745	22308	564	-	scaffold34
orf00001_scaffold35	427	1218	792	+	scaffold35																											gb|GAJS01038601.1|	1	215	215	418	1e-113	214/215	99	TSA: Chilo suppressalis Unigene40425_All transcribed RNA sequence
orf00002_scaffold35	2958	3440	483	-	scaffold35
orf00003_scaffold35	5295	5546	252	-	scaffold35
orf00004_scaffold35	6573	7250	678	+	scaffold35	ECU06g1570	Ecu	U	COG5196, KOG3106	ER lumen protein retaining receptor	CELLULAR PROCESSES AND SIGNALING	Intracellular trafficking, secretion, and vesicular transport	U	sp|O76767|ERD2_DROME	2	206	212	158	3e-47	83/214	38	ER lumen protein retaining receptor OS=Drosophila melanogaster GN=KdelR PE=2 SV=1	ref|XP_003887506.1|	5	222	238	232	2e-74	119/218	54	ER lumen protein retaining receptor [Encephalitozoon hellem ATCC 50504] gb|AEI69223.1| ER lumen protein retaining receptor [Encephalitozoon hellem ATCC 50504]	gb|GAJS01051553.1|	350	4	350	656	0	343/347	98	TSA: Chilo suppressalis Unigene53392_All transcribed RNA sequence	|IPR000133:ER lumen protein retaining receptor|	|GO:0006621:protein retention in ER lumen|	|GO:0016021:integral to membrane|	|GO:0046923:ER retention sequence binding|
orf00005_scaffold35	7592	8548	957	+	scaffold35	ECU06g1550	Ecu	R, A	COG2319, KOG0647	FOG: WD40 repeat, mRNA export protein (contains WD40 repeats)	POORLY CHARACTERIZED, INFORMATION STORAGE AND PROCESSING	General function prediction only , RNA processing and modification	R, A	sp|Q38942|RAE1L_ARATH	16	316	349	145	2e-39	96/304	31	Rae1-like protein At1g80670 OS=Arabidopsis thaliana GN=At1g80670 PE=2 SV=2	gb|EOB15177.1|	3	323	326	321	1e-106	155/321	48	Poly(A)+ RNA export protein [Nosema bombycis CQ1]	gb|GAJS01045745.1|	1	262	262	496	1e-136	259/262	98	TSA: Chilo suppressalis Unigene47578_All transcribed RNA sequence	|IPR001680:WD40 repeat|IPR019781:WD40 repeat, subgroup|			|GO:0005515:protein binding|
orf00006_scaffold35	8621	10006	1386	+	scaffold35	ECU06g1540	---	---	---	---	---	---	---										gb|AGE95678.1|	5	339	499	91.7	6e-17	96/337	28	hypothetical protein ECU06_1540 [Encephalitozoon cuniculi]	ref|XM_002995675.1|	484	760	1521	145	1e-30	226/277	81	Nosema ceranae BRL01 hypothetical protein (NCER_101308) mRNA, complete cds
orf00007_scaffold35	10375	10779	405	+	scaffold35	BH1654	Bha	F	COG0105	Nucleoside diphosphate kinase	METABOLISM	Nucleotide transport and metabolism	F	sp|A8G244|NDK_PROM2	1	134	152	166	1e-52	79/134	58	Nucleoside diphosphate kinase OS=Prochlorococcus marinus (strain MIT 9215) GN=ndk PE=3 SV=1	ref|WP_018133238.1|	1	132	146	167	1e-51	71/132	53	nucleoside diphosphate kinase [Alicyclobacillus pohliae]										|IPR001564:Nucleoside diphosphate kinase|	|GO:0006183:GTP biosynthetic process|GO:0006228:UTP biosynthetic process|GO:0006241:CTP biosynthetic process|		|GO:0004550:nucleoside diphosphate kinase activity|GO:0005524:ATP binding|
orf00008_scaffold35	10813	11895	1083	+	scaffold35	ECU06g1520	Ecu	L	COG5260, KOG1906	DNA polymerase sigma	INFORMATION STORAGE AND PROCESSING	Replication, recombination and repair	L	sp|P53632|PAP2_YEAST	190	443	584	99.4	1e-21	62/254	24	Poly(A) RNA polymerase protein 2 OS=Saccharomyces cerevisiae (strain ATCC 204508 / S288c) GN=PAP2 PE=1 SV=1	gb|EOB15173.1|	16	279	303	204	1e-60	114/266	42	Poly(A) RNA polymerase protein 1 [Nosema bombycis CQ1]	gb|GAJS01035957.1|	202	1	202	400	1e-107	202/202	100	TSA: Chilo suppressalis Unigene37779_All transcribed RNA sequence	|IPR002934:Nucleotidyl transferase domain|			|GO:0016779:nucleotidyltransferase activity|
orf00009_scaffold35	12150	12800	651	-	scaffold35	ECU06g1510	Ecu	K	COG5665, KOG2150	CCR4-NOT transcriptional regulation complex, NOT5 subunit	INFORMATION STORAGE AND PROCESSING	Transcription	K	sp|O13870|NOT3_SCHPO	443	633	640	123	2e-31	71/191	37	General negative regulator of transcription subunit 3 OS=Schizosaccharomyces pombe (strain 972 / ATCC 24843) GN=not3 PE=1 SV=2	gb|AGE95736.1|	13	226	227	243	8e-79	120/217	55	hypothetical protein ECU06_1510 [Encephalitozoon cuniculi]	gb|GAJS01031270.1|	1	480	480	912	0	475/480	98	TSA: Chilo suppressalis Unigene32615_All transcribed RNA sequence	|IPR007282:NOT2/NOT3/NOT5|	|GO:0045449:regulation of transcription|	|GO:0005634:nucleus|	|GO:0030528:transcription regulator activity|
orf00010_scaffold35	12949	13617	669	+	scaffold35	ECU06g1500	Ecu	R, RT	COG1272, KOG0748	Predicted membrane protein, hemolysin III homolog, Predicted membrane proteins, contain hemolysin III domain	POORLY CHARACTERIZED	General function prediction only	R	sp|P67158|Y1114_MYCBO	33	238	242	112	2e-29	65/207	31	UPF0073 membrane protein Mb1114c OS=Mycobacterium bovis (strain ATCC BAA-935 / AF2122/97) GN=Mb1114c PE=3 SV=1	ref|XP_003887499.1|	1	216	218	259	3e-85	124/216	57	hemolysin III-like putative integral membrane protein [Encephalitozoon hellem ATCC 50504] gb|AFM98518.1| hemolysin III-like putative integral membrane protein [Encephalitozoon hellem ATCC 50504]	gb|GAJS01054605.1|	1	477	477	946	0	477/477	100	TSA: Chilo suppressalis Unigene56447_All transcribed RNA sequence	|IPR004254:Hly-III-related|		|GO:0016021:integral to membrane|
orf00011_scaffold35	13632	14501	870	-	scaffold35	ECU06g1490	Ecu	C, R	COG1413, KOG0567	FOG: HEAT repeat, HEAT repeat-containing protein	METABOLISM, POORLY CHARACTERIZED	Energy production and conversion , General function prediction only	C, R	sp|Q8SV71|DOHH_ENCCU	1	282	285	334	1e-114	170/287	59	Deoxyhypusine hydroxylase OS=Encephalitozoon cuniculi (strain GB-M1) GN=LIA1 PE=3 SV=1	ref|NP_585906.1|	1	282	285	334	1e-113	170/287	59	similarity to HYPOTHETICAL PROTEIN YJ40_yeast [Encephalitozoon cuniculi GB-M1] sp|Q8SV71.1|DOHH_ENCCU RecName: Full=Deoxyhypusine hydroxylase; Short=DOHH; AltName: Full=Deoxyhypusine dioxygenase; AltName: Full=Deoxyhypusine monooxygenase emb|CAD25510.1| similarity to HYPOTHETICAL PROTEIN YJ40_yeast [Encephalitozoon cuniculi GB-M1]	gb|GAJS01054290.1|	1	454	454	900	0	454/454	100	TSA: Chilo suppressalis Unigene56132_All transcribed RNA sequence	|IPR004155:PBS lyase HEAT-like repeat|
orf00012_scaffold35	14546	15595	1050	+	scaffold35	ECU07g0980	Ecu	J	COG1736, KOG2648	Diphthamide synthase subunit DPH2, Diphthamide biosynthesis protein	INFORMATION STORAGE AND PROCESSING	Translation, ribosomal structure and biogenesis	J	sp|Q8SUZ5|DPH1_ENCCU	1	347	347	429	1e-150	202/351	57	Diphthamide biosynthesis protein 1 OS=Encephalitozoon cuniculi (strain GB-M1) GN=DPH1 PE=3 SV=2	ref|XP_003073216.1|	1	347	347	451	1e-157	215/351	61	diphthamide synthase subunit DPH2 [Encephalitozoon intestinalis ATCC 50506] gb|ADM11856.1| diphthamide synthase subunit DPH2 [Encephalitozoon intestinalis ATCC 50506]	gb|GAJS01049798.1|	1	314	314	575	1e-160	308/314	98	TSA: Chilo suppressalis Unigene51635_All transcribed RNA sequence	|IPR002728:Diphthamide synthesis, DPH1/DHP2|IPR016435:Diphthamide synthesis, DHP1|	|GO:0017183:peptidyl-diphthamide biosynthetic process from peptidyl-histidine|	|GO:0005737:cytoplasm|
orf00013_scaffold35	15946	17235	1290	-	scaffold35	ECU06g1400	ecu	L	KOG4762	DNA replication factor	INFORMATION STORAGE AND PROCESSING	Replication, recombination and repair	L										gb|EOB15167.1|	199	453	458	108	1e-22	86/256	33	hypothetical protein NBO_8g0031 [Nosema bombycis CQ1]	gb|GAJS01048249.1|	1	290	290	551	1e-153	287/290	98	TSA: Chilo suppressalis Unigene50084_All transcribed RNA sequence
orf00014_scaffold35	17275	17778	504	-	scaffold35	ECU06g1410	Ecu	S	COG5093, KOG4071	Uncharacterized conserved protein	POORLY CHARACTERIZED	Function unknown	S	sp|Q8SV74|PSF2_ENCCU	5	168	175	108	2e-29	58/164	35	Probable DNA replication complex GINS protein PSF2 OS=Encephalitozoon cuniculi (strain GB-M1) GN=ECU06_1410 PE=3 SV=1	gb|EOB15166.1|	3	162	165	136	2e-38	77/162	47	DNA replication complex GINS protein PSF2 [Nosema bombycis CQ1]	gb|GAJS01044269.1|	249	42	249	412	1e-111	208/208	100	TSA: Chilo suppressalis Unigene46097_All transcribed RNA sequence	|IPR021151:GINS complex|
orf00015_scaffold35	18031	19758	1728	+	scaffold35	ECU06g1420i_1	Ecu	P	COG5036, KOG1161	SPX domain-containing protein involved in vacuolar polyphosphate accumulation, Protein involved in vacuolar polyphosphate accumulation, contains SPX domain	METABOLISM	Inorganic ion transport and metabolism	P	sp|P78810|VTC4_SCHPO	1	482	721	264	4e-78	172/486	35	Vacuolar transporter chaperone 4 OS=Schizosaccharomyces pombe (strain 972 / ATCC 24843) GN=vtc4 PE=1 SV=2	gb|AFN83231.1|	1	610	611	620	0	323/612	52	putative polyphosphate synthetase Vtc4 [Encephalitozoon romaleae SJ-2008]	ref|XM_002995860.1|	1389	1502	1737	99.6	9e-17	98/114	85	Nosema ceranae BRL01 hypothetical protein (NCER_101084) mRNA, complete cds	|IPR003807:Protein of unknown function DUF202|IPR018966:VTC domain|
orf00016_scaffold35	20963	22159	1197	+	scaffold35	ECU06g1430	Ecu	R, DO	COG0457, KOG1155	FOG: TPR repeat, Anaphase-promoting complex (APC), Cdc23 subunit	POORLY CHARACTERIZED, CELLULAR PROCESSES AND SIGNALING	General function prediction only , Cell cycle control, cell division, chromosome partitioning	R, D	sp|Q9UJX2|CDC23_HUMAN	144	522	597	155	1e-40	111/386	28	Cell division cycle protein 23 homolog OS=Homo sapiens GN=CDC23 PE=1 SV=3	gb|AFN83232.1|	43	461	463	323	1e-104	180/422	42	cell division control Cdc23-like protein [Encephalitozoon romaleae SJ-2008]	ref|XM_002995859.1|	906	1301	1317	127	3e-25	313/396	79	Nosema ceranae BRL01 hypothetical protein (NCER_101083) mRNA, complete cds	|IPR001440:Tetratricopeptide TPR-1|IPR019734:Tetratricopeptide repeat|			|GO:0005515:protein binding|
orf00001_scaffold36	35	1000	966	+	scaffold36
orf00002_scaffold36	2499	5081	2583	-	scaffold36	ECU04g0930	Ecu	D	COG1196, KOG0018	Chromosome segregation ATPases, Structural maintenance of chromosome protein 1 (sister chromatid cohesion complex Cohesin, subunit SMC1)	CELLULAR PROCESSES AND SIGNALING	Cell cycle control, cell division, chromosome partitioning	D	sp|Q6Q1P4|SMC1_ARATH	1019	1198	1218	107	2e-22	56/180	31	Structural maintenance of chromosomes protein 1 OS=Arabidopsis thaliana GN=SMC1 PE=2 SV=2	gb|ELA42640.1|	17	683	699	156	2e-36	166/673	24	hypothetical protein VICG_00392 [Vittaforma corneae ATCC 50505]	ref|XM_002995730.1|	1	263	2616	157	7e-34	221/266	83	Nosema ceranae BRL01 hypothetical protein (NCER_101251) mRNA, complete cds	|IPR003395:RecF/RecN/SMC|IPR010935:SMCs flexible hinge|	|GO:0051276:chromosome organization|	|GO:0005694:chromosome|	|GO:0005524:ATP binding|GO:0005515:protein binding|
orf00004_scaffold36	5371	8154	2784	+	scaffold36	ECU04g0910	Ecu	L, A	COG4581, KOG0948	Superfamily II RNA helicase, Nuclear exosomal RNA helicase MTR4, DEAD-box superfamily	INFORMATION STORAGE AND PROCESSING	Replication, recombination and repair , RNA processing and modification	L, A	sp|O14232|MTR4_SCHPO	152	1117	1117	655	0	400/998	40	ATP-dependent RNA helicase mtr4 OS=Schizosaccharomyces pombe (strain 972 / ATCC 24843) GN=mtr4 PE=1 SV=1	gb|AGE95202.1|	8	933	933	1191	0	599/928	64	putative ATP-dependent RNA helicase [Encephalitozoon cuniculi]	gb|GAJS01030783.1|	999	1	999	1865	0	984/999	98	TSA: Chilo suppressalis Unigene32030_All transcribed RNA sequence	|IPR001650:Helicase, C-terminal|IPR011545:DNA/RNA helicase, DEAD/DEAH box type, N-terminal|IPR012961:DSH, C-terminal|IPR014001:DEAD-like helicase|			|GO:0003676:nucleic acid binding|GO:0004386:helicase activity|GO:0005524:ATP binding|GO:0008026:ATP-dependent helicase activity|GO:0016818:hydrolase activity, acting on acid anhydrides, in phosphorus-containing anhydrides|
orf00005_scaffold36	8324	8734	411	-	scaffold36																		ref|XP_002995774.1|	55	190	190	122	3e-33	68/136	50	hypothetical protein NCER_101249 [Nosema ceranae BRL01] gb|EEQ82103.1| hypothetical protein NCER_101249 [Nosema ceranae BRL01]
orf00006_scaffold36	9295	9579	285	-	scaffold36	ECU04g1015	Ecu	J	COG2051, KOG1779	Ribosomal protein S27E, 40s ribosomal protein S27	INFORMATION STORAGE AND PROCESSING	Translation, ribosomal structure and biogenesis	J	sp|Q8T1V4|RS27_DICDI	7	82	85	71.2	1e-16	31/76	40	40S ribosomal protein S27 OS=Dictyostelium discoideum GN=rps27 PE=3 SV=2	ref|XP_003887125.1|	3	85	85	87	3e-21	39/83	46	40S ribosomal protein S27 [Encephalitozoon hellem ATCC 50504] gb|AFM98144.1| 40S ribosomal protein S27 [Encephalitozoon hellem ATCC 50504]										|IPR000592:Ribosomal protein S27e|	|GO:0006412:translation|	|GO:0005622:intracellular|GO:0005840:ribosome|	|GO:0003735:structural constituent of ribosome|
orf00007_scaffold36	9730	11214	1485	+	scaffold36	ECU04g1020	Ecu	O	COG0459, KOG0362	Chaperonin GroEL (HSP60 family), Chaperonin complex component, TCP-1 theta subunit (CCT8)	CELLULAR PROCESSES AND SIGNALING	Posttranslational modification, protein turnover, chaperones	O	sp|Q8SS33|TCPQ_ENCCU	9	485	485	419	1e-142	216/496	43	T-complex protein 1 subunit theta OS=Encephalitozoon cuniculi (strain GB-M1) GN=CCT8 PE=1 SV=1	gb|AGE95225.1|	9	485	485	423	1e-142	218/496	43	t-complex protein 1 theta subunit [Encephalitozoon cuniculi]	gb|GAJS01051561.1|	1	351	351	664	0	347/351	98	TSA: Chilo suppressalis Unigene53400_All transcribed RNA sequence	|IPR002423:Chaperonin Cpn60/TCP-1|	|GO:0044267:cellular protein metabolic process|		|GO:0005524:ATP binding|
orf00008_scaffold36	11752	12564	813	-	scaffold36																		gb|EOB11698.1|	4	302	310	77.8	1e-13	76/301	25	hypothetical protein NBO_931g0001 [Nosema bombycis CQ1]
orf00009_scaffold36	12932	14053	1122	-	scaffold36	SPCC1682.12c	spo	O	KOG1865	Ubiquitin carboxyl-terminal hydrolase	CELLULAR PROCESSES AND SIGNALING	Posttranslational modification, protein turnover, chaperones	O	sp|A5WWB0|UBP46_DANRE	36	369	370	92.4	1e-19	97/342	28	Ubiquitin carboxyl-terminal hydrolase 46 OS=Danio rerio GN=usp46 PE=3 SV=2	gb|AFN83060.1|	42	411	413	152	3e-39	112/374	29	ubiquitin carboxyl-terminal hydrolase [Encephalitozoon romaleae SJ-2008]										|IPR001394:Peptidase C19, ubiquitin carboxyl-terminal hydrolase 2|	|GO:0006511:ubiquitin-dependent protein catabolic process|		|GO:0004221:ubiquitin thiolesterase activity|
orf00010_scaffold36	14644	14910	267	-	scaffold36																		gb|EOB12685.1|	1	86	87	109	4e-30	55/86	63	hypothetical protein NBO_380g0001 [Nosema bombycis CQ1] gb|EOB13972.1| hypothetical protein NBO_46g0007 [Nosema bombycis CQ1]
orf00011_scaffold36	15310	16311	1002	+	scaffold36	ECU07g1170	Ecu	J	COG0042, KOG2335	tRNA-dihydrouridine synthase	INFORMATION STORAGE AND PROCESSING	Translation, ribosomal structure and biogenesis	J	sp|Q9CL29|DUSA_PASMU	9	310	327	208	6e-64	107/311	34	tRNA-dihydrouridine synthase A OS=Pasteurella multocida (strain Pm70) GN=dusA PE=3 SV=1	gb|EOB13971.1|	2	308	312	360	1e-122	179/319	56	tRNA-dihydrouridine synthase A [Nosema bombycis CQ1]	gb|GAJS01041647.1|	1	231	231	418	1e-113	226/231	97	TSA: Chilo suppressalis Unigene43473_All transcribed RNA sequence	|IPR001269:tRNA-dihydrouridine synthase|	|GO:0008033:tRNA processing|GO:0055114:oxidation-reduction process|		|GO:0017150:tRNA dihydrouridine synthase activity|GO:0050660:flavin adenine dinucleotide binding|
orf00012_scaffold36	16300	17163	864	-	scaffold36																		gb|EOB13970.1|	1	214	241	70.9	2e-11	66/226	29	hypothetical protein NBO_46g0005 [Nosema bombycis CQ1]
orf00013_scaffold36	17233	17628	396	+	scaffold36	ECU07g1180	---	---	---	---	---	---	---										gb|EOB13969.1|	1	134	136	112	6e-30	57/134	42	hypothetical protein NBO_46g0004 [Nosema bombycis CQ1]	gb|GAJS01041430.1|	1	230	230	456	1e-125	230/230	100	TSA: Chilo suppressalis Unigene43256_All transcribed RNA sequence
orf00014_scaffold36	17871	19187	1317	+	scaffold36	ECU07g1190	Ecu	Z	COG5023, KOG1376	Tubulin, Alpha tubulin	CELLULAR PROCESSES AND SIGNALING	Cytoskeleton	Z	sp|Q8SRI6|TBA_ENCCU	1	432	441	783	0	372/432	86	Tubulin alpha chain OS=Encephalitozoon cuniculi (strain GB-M1) GN=TUB1 PE=3 SV=1	gb|EOB13968.1|	1	431	440	795	0	380/431	88	Tubulin alpha chain [Nosema bombycis CQ1]	ref|XM_002995342.1|	43	1322	1359	912	0	1075/1280	83	Nosema ceranae BRL01 hypothetical protein (NCER_101746) mRNA, complete cds	|IPR000217:Tubulin|IPR002452:Alpha tubulin|IPR003008:Tubulin/FtsZ, GTPase domain|IPR018316:Tubulin/FtsZ, 2-layer sandwich domain|	|GO:0007017:microtubule-based process|GO:0007018:microtubule-based movement|GO:0051258:protein polymerization|	|GO:0005874:microtubule|GO:0043234:protein complex|	|GO:0005525:GTP binding|GO:0005198:structural molecule activity|GO:0003924:GTPase activity|
orf00015_scaffold36	20551	20937	387	+	scaffold36																		ref|XP_002996196.1|	10	140	140	105	2e-27	65/132	49	hypothetical protein NCER_100728 [Nosema ceranae BRL01] gb|EEQ82525.1| hypothetical protein NCER_100728 [Nosema ceranae BRL01]	gb|GAJS01037398.1|	209	2	209	404	1e-109	207/208	99	TSA: Chilo suppressalis Unigene39222_All transcribed RNA sequence
orf00016_scaffold36	21528	22109	582	+	scaffold36																		ref|XP_002996198.1|	1	194	197	148	1e-42	87/198	43	hypothetical protein NCER_100730 [Nosema ceranae BRL01] gb|EEQ82527.1| hypothetical protein NCER_100730 [Nosema ceranae BRL01]	gb|GAJS01029144.1|	206	1	206	408	1e-110	206/206	100	TSA: Chilo suppressalis Unigene29843_All transcribed RNA sequence
orf00001_scaffold39	2687	3250	564	-	scaffold39	ECU10g1330	Ecu	L	COG5241, KOG2841	Nucleotide excision repair endonuclease NEF1, RAD10 subunit, Structure-specific endonuclease ERCC1-XPF, ERCC1 component	INFORMATION STORAGE AND PROCESSING	Replication, recombination and repair	L	sp|Q06182|SWI10_SCHPO	43	223	252	95.5	4e-23	59/182	32	Mating-type switching protein swi10 OS=Schizosaccharomyces pombe (strain 972 / ATCC 24843) GN=swi10 PE=3 SV=1	gb|EOB13352.1|	1	187	187	201	2e-63	104/187	55	Mating-type switching protein swi10 [Nosema bombycis CQ1]										|IPR004579:DNA repair protein rad10|	|GO:0006281:DNA repair|	|GO:0005634:nucleus|	|GO:0003684:damaged DNA binding|GO:0004519:endonuclease activity|
orf00002_scaffold39	3282	3938	657	+	scaffold39	ECU10g1340	Ecu	J, A	COG1097, KOG3013	RNA-binding protein Rrp4 and related proteins (contain S1 domain and KH domain), Exosomal 3'-5' exoribonuclease complex, subunit Rrp4	INFORMATION STORAGE AND PROCESSING	Translation, ribosomal structure and biogenesis , RNA processing and modification	J, A	sp|Q09704|RRP4_SCHPO	60	249	329	167	1e-49	80/191	41	Exosome complex component rrp4 OS=Schizosaccharomyces pombe (strain 972 / ATCC 24843) GN=rrp4 PE=3 SV=1	gb|EOB12759.1|	4	217	217	277	2e-92	137/214	64	exosome complex exonuclease rrp4, partial [Nosema bombycis CQ1]	gb|GAJS01029897.1|	540	2	540	989	0	529/539	98	TSA: Chilo suppressalis Unigene30892_All transcribed RNA sequence
orf00003_scaffold39	3953	5452	1500	-	scaffold39	ECU10g1350	Ecu	J, A	COG1236, KOG1136	Predicted exonuclease of the beta-lactamase fold involved in RNA processing, Predicted cleavage and polyadenylation specificity factor (CPSF subunit)	INFORMATION STORAGE AND PROCESSING	Translation, ribosomal structure and biogenesis , RNA processing and modification	J, A	sp|Q5ZIH0|INT11_CHICK	4	446	600	567	0	253/443	57	Integrator complex subunit 11 OS=Gallus gallus GN=CPSF3L PE=2 SV=1	gb|EOB13354.1|	1	497	500	759	0	361/498	72	Integrator complex subunit 11 [Nosema bombycis CQ1]	ref|XM_002995631.1|	53	1358	1503	599	1e-167	1055/1306	80	Nosema ceranae BRL01 hypothetical protein (NCER_101357) mRNA, complete cds	|IPR001279:Beta-lactamase-like|IPR011108:RNA-metabolising metallo-beta-lactamase|IPR022712:Beta-Casp domain|			|GO:0016787:hydrolase activity|
orf00004_scaffold39	5551	7188	1638	+	scaffold39	ECU10g1360	Ecu	M	COG0668, KOG4629	Small-conductance mechanosensitive channel, Predicted mechanosensitive ion channel	CELLULAR PROCESSES AND SIGNALING	Cell wall/membrane/envelope biogenesis	M										gb|EOB13355.1|	1	541	547	568	0	302/541	55	hypothetical protein NBO_80g0018 [Nosema bombycis CQ1]	gb|GAJS01051090.1|	339	1	339	664	0	338/339	99	TSA: Chilo suppressalis Unigene52929_All transcribed RNA sequence	|IPR006685:Mechanosensitive ion channel MscS|	|GO:0055085:transmembrane transport|	|GO:0016020:membrane|
orf00005_scaffold39	7537	8088	552	-	scaffold39
orf00006_scaffold39	8563	9033	471	-	scaffold39	ECU10g1310i	Ecu	O	COG5078, KOG0419	Ubiquitin-protein ligase	CELLULAR PROCESSES AND SIGNALING	Posttranslational modification, protein turnover, chaperones	O	sp|Q58FS2|UBC2_TRIHA	1	151	151	197	1e-64	83/151	54	Ubiquitin-conjugating enzyme E2 2 OS=Trichoderma harzianum GN=UBC2 PE=2 SV=1	gb|EOB13356.1|	4	154	158	231	4e-76	104/151	68	Ubiquitin-conjugating enzyme E2 2 [Nosema bombycis CQ1]	gb|GAJS01045926.1|	159	264	264	202	2e-48	105/106	99	TSA: Chilo suppressalis Unigene47759_All transcribed RNA sequence	|IPR000608:Ubiquitin-conjugating enzyme, E2|	|GO:0043687:post-translational protein modification|		|GO:0016881:acid-amino acid ligase activity|
orf00007_scaffold39	9083	9571	489	-	scaffold39	ECU10g1290	Ecu	S	COG5133, KOG3381	Uncharacterized conserved protein	POORLY CHARACTERIZED	Function unknown	S	sp|O62252|U195_CAEEL	41	156	160	112	5e-31	60/123	48	MIP18 family protein F45G2.10 OS=Caenorhabditis elegans GN=F45G2.10 PE=1 SV=1	gb|EOB13357.1|	1	155	174	155	6e-46	80/156	51	hypothetical protein NBO_80g0020 [Nosema bombycis CQ1]	gb|GAJS01045926.1|	1	109	264	216	2e-52	109/109	100	TSA: Chilo suppressalis Unigene47759_All transcribed RNA sequence	|IPR002744:Domain of unknown function DUF59|
orf00008_scaffold39	9597	9908	312	-	scaffold39	ECU10g1300	Ecu	J	COG1631, KOG3464	Ribosomal protein L44E, 60S ribosomal protein L44	INFORMATION STORAGE AND PROCESSING	Translation, ribosomal structure and biogenesis	J	sp|Q8SR18|RL44_ENCCU	1	104	104	116	3e-34	63/104	60	60S ribosomal protein L44 OS=Encephalitozoon cuniculi (strain GB-M1) GN=RPL44 PE=3 SV=1	gb|ADZ95735.1|	1	103	103	137	7e-41	68/103	66	60S ribosomal protein L44 [Nosema bombycis] gb|EOB13358.1| 60S ribosomal protein L44 [Nosema bombycis CQ1]										|IPR000552:Ribosomal protein L44e|	|GO:0006412:translation|	|GO:0005622:intracellular|GO:0005840:ribosome|	|GO:0003735:structural constituent of ribosome|
orf00009_scaffold39	10187	11092	906	-	scaffold39	ECU10g1280	Ecu	T, GT	COG0639, KOG0372	Diadenosine tetraphosphatase and related serine/threonine protein phosphatases, Serine/threonine specific protein phosphatase involved in glycogen accumulation, PP2A-related	CELLULAR PROCESSES AND SIGNALING, METABOLISM	Signal transduction mechanisms , Carbohydrate transport and metabolism	T, G	sp|Q54RD6|PP2AB_DICDI	29	297	312	218	2e-68	119/272	43	Probable serine/threonine-protein phosphatase 2A catalytic subunit B OS=Dictyostelium discoideum GN=DDB_G0283187 PE=3 SV=1	gb|EOB13359.1|	1	294	306	290	4e-95	138/296	46	Serine/threonine-protein phosphatase [Nosema bombycis CQ1]	ref|XM_002996260.1|	542	637	909	79.8	4e-11	82/96	85	Nosema ceranae BRL01 hypothetical protein (NCER_100613) mRNA, complete cds	|IPR004843:Metallo-dependent phosphatase|IPR006186:Serine/threonine-specific protein phosphatase/bis(5-nucleosyl)-tetraphosphatase|			|GO:0016787:hydrolase activity|
orf00010_scaffold39	11134	12591	1458	+	scaffold39	ECU10g1410	Ecu	GEPR, G	COG0477, KOG4686	Permeases of the major facilitator superfamily, Predicted sugar transporter	METABOLISM	Carbohydrate transport and metabolism	G	sp|Q9DC37|MFSD1_MOUSE	40	225	464	73.2	1e-12	55/186	29	Major facilitator superfamily domain-containing protein 1 OS=Mus musculus GN=Mfsd1 PE=1 SV=1	gb|EOB13361.1|	1	492	495	417	1e-139	212/492	43	Major facilitator superfamily domain-containing protein 1 [Nosema bombycis CQ1]	gb|GAJS01048688.1|	295	1	296	553	1e-153	291/295	98	TSA: Chilo suppressalis Unigene50523_All transcribed RNA sequence	|IPR011701:Major facilitator superfamily MFS-1|	|GO:0055085:transmembrane transport|
orf00011_scaffold39	12609	14318	1710	-	scaffold39	ECU10g1400	---	---	---	---	---	---	---										gb|EOB13362.1|	1	561	562	291	3e-88	197/575	34	hypothetical protein NBO_80g0025 [Nosema bombycis CQ1]	gb|GAJS01027900.1|	423	1	423	831	0	422/423	99	TSA: Chilo suppressalis Unigene28100_All transcribed RNA sequence
orf00012_scaffold39	14579	15787	1209	-	scaffold39	ECU10g1430	Ecu	BK	COG5076, KOG1472	Transcription factor involved in chromatin remodeling, contains bromodomain, Histone acetyltransferase SAGA/ADA, catalytic subunit PCAF/GCN5 and related proteins	INFORMATION STORAGE AND PROCESSING	Chromatin structure and dynamics	B	sp|Q9UUK2|GCN5_SCHPO	114	450	454	237	1e-72	134/379	35	Histone acetyltransferase gcn5 OS=Schizosaccharomyces pombe (strain 972 / ATCC 24843) GN=gcn5 PE=1 SV=1	gb|EOB13363.1|	1	426	426	405	1e-137	224/437	51	Histone acetyltransferase gcn5 [Nosema bombycis CQ1]	gb|GAJS01042798.1|	238	1	238	472	1e-129	238/238	100	TSA: Chilo suppressalis Unigene44626_All transcribed RNA sequence	|IPR000182:GCN5-related N-acetyltransferase (GNAT) domain|IPR001487:Bromodomain|	|GO:0008152:metabolic process|		|GO:0008080:N-acetyltransferase activity|GO:0005515:protein binding|
orf00013_scaffold39	16339	16602	264	+	scaffold39
orf00015_scaffold39	17099	17740	642	+	scaffold39	ECU10g1450	Ecu	O	COG0638, KOG0174	20S proteasome, alpha and beta subunits, 20S proteasome, regulatory subunit beta type PSMB6/PSMB9/PRE3	CELLULAR PROCESSES AND SIGNALING	Posttranslational modification, protein turnover, chaperones	O	sp|Q8SR11|PSB1_ENCCU	4	203	203	270	9e-92	124/200	62	Probable proteasome subunit beta type-1 OS=Encephalitozoon cuniculi (strain GB-M1) GN=PRE3 PE=1 SV=1	gb|EOB13365.1|	13	215	216	308	1e-104	146/209	69	proteasome subunit beta type-6 [Nosema bombycis CQ1]	ref|XM_002996265.1|	154	683	693	141	1e-29	418/531	78	Nosema ceranae BRL01 hypothetical protein (NCER_100618) mRNA, complete cds	|IPR000243:Peptidase T1A, proteasome beta-subunit|IPR001353:Proteasome, subunit alpha/beta|	|GO:0051603:proteolysis involved in cellular protein catabolic process|	|GO:0005839:proteasome core complex|	|GO:0004175:endopeptidase activity|GO:0004298:threonine-type endopeptidase activity|
orf00016_scaffold39	17776	19854	2079	+	scaffold39	ECU10g1460	Ecu	J	COG0008, KOG1148	Glutamyl- and glutaminyl-tRNA synthetases, Glutaminyl-tRNA synthetase	INFORMATION STORAGE AND PROCESSING	Translation, ribosomal structure and biogenesis	J	sp|C4V819|SYQ_NOSCE	1	694	695	1035	0	498/694	71	Probable glutamine--tRNA ligase OS=Nosema ceranae (strain BRL01) GN=NCER_100619 PE=3 SV=1	ref|XP_003073826.1|	1	693	696	773	0	379/701	54	glutaminyl-tRNA synthetase [Encephalitozoon intestinalis ATCC 50506] gb|ADM12466.1| glutaminyl-tRNA synthetase [Encephalitozoon intestinalis ATCC 50506]	gb|GAJS01055653.1|	604	1	604	1197	0	604/604	100	TSA: Chilo suppressalis Unigene57498_All transcribed RNA sequence	|IPR000924:Glutamyl/glutaminyl-tRNA synthetase, class Ic|IPR020058:Glutamyl/glutaminyl-tRNA synthetase, class Ic, catalytic domain|IPR020059:Glutamyl/glutaminyl-tRNA synthetase, class Ic, anti-codon binding domain|	|GO:0006412:translation|GO:0043039:tRNA aminoacylation|GO:0006418:tRNA aminoacylation for protein translation|	|GO:0005737:cytoplasm|	|GO:0000166:nucleotide binding|GO:0005524:ATP binding|GO:0016876:ligase activity, forming aminoacyl-tRNA and related compounds|GO:0004812:aminoacyl-tRNA ligase activity|
orf00001_scaffold40	220	783	564	-	scaffold40	ECU10g1170	Ecu	L	COG5145, KOG4017	DNA excision repair protein, DNA excision repair protein XPA/XPAC/RAD14	INFORMATION STORAGE AND PROCESSING	Replication, recombination and repair	L	sp|P53709|RAD14_CANAL	172	393	396	83.6	6e-18	65/224	29	DNA repair protein RAD14 OS=Candida albicans (strain SC5314 / ATCC MYA-2876) GN=RAD14 PE=3 SV=2	gb|EOB12102.1|	3	189	189	191	2e-59	96/190	50	DNA-repair protein [Nosema bombycis CQ1]	gb|GAJS01039923.1|	222	1	222	440	1e-120	222/222	100	TSA: Chilo suppressalis Unigene41747_All transcribed RNA sequence	|IPR022656:XPA C- terminal|
orf00002_scaffold40	839	1525	687	+	scaffold40	ECU10g1180	Ecu	O	COG5140, KOG1816	Ubiquitin fusion-degradation protein	CELLULAR PROCESSES AND SIGNALING	Posttranslational modification, protein turnover, chaperones	O	sp|P53044|UFD1_YEAST	38	234	361	128	3e-34	73/198	36	Ubiquitin fusion degradation protein 1 OS=Saccharomyces cerevisiae (strain ATCC 204508 / S288c) GN=UFD1 PE=1 SV=1	gb|EOB12103.1|	1	227	229	276	1e-91	131/227	57	Ubiquitin fusion degradation protein 1 [Nosema bombycis CQ1]	gb|GAJS01045133.1|	2	256	256	442	1e-120	247/255	96	TSA: Chilo suppressalis Unigene46966_All transcribed RNA sequence	|IPR004854:Ubiquitin fusion degradation protein UFD1|	|GO:0006511:ubiquitin-dependent protein catabolic process|
orf00003_scaffold40	2478	2738	261	-	scaffold40
orf00004_scaffold40	2785	3417	633	-	scaffold40	ECU10g1200i	Ecu	TDK	COG5041, KOG3092	Casein kinase II, beta subunit	CELLULAR PROCESSES AND SIGNALING	Signal transduction mechanisms	T	sp|P40228|CSK2B_ARATH	92	284	287	125	7e-34	71/193	36	Casein kinase II subunit beta OS=Arabidopsis thaliana GN=CKB1 PE=1 SV=1	gb|EOB12105.1|	13	203	203	247	6e-81	112/193	58	Casein kinase II subunit beta [Nosema bombycis CQ1]	ref|XM_002996641.1|	279	579	636	192	3e-45	250/301	83	Nosema ceranae BRL01 hypothetical protein (NCER_100185) mRNA, complete cds	|IPR000704:Casein kinase II, regulatory subunit|		|GO:0005956:protein kinase CK2 complex|	|GO:0019887:protein kinase regulator activity|
orf00005_scaffold40	3553	8787	5235	+	scaffold40	ECU10g1210	Ecu	L	COG0417, KOG1798	DNA polymerase elongation subunit (family B), DNA polymerase epsilon, catalytic subunit A	INFORMATION STORAGE AND PROCESSING	Replication, recombination and repair	L	sp|Q54RD4|DPOE1_DICDI	30	1150	2380	318	3e-86	259/1139	22	DNA polymerase epsilon catalytic subunit A OS=Dictyostelium discoideum GN=pole PE=3 SV=1	ref|NP_586236.1|	8	1776	1799	763	0	496/1826	27	DNA POLYMERASE EPSILON [Encephalitozoon cuniculi GB-M1] emb|CAD25840.1| DNA POLYMERASE EPSILON [Encephalitozoon cuniculi GB-M1]										|IPR006172:DNA-directed DNA polymerase, family B|IPR013697:DNA polymerase epsilon, catalytic subunit A, C-terminal|	|GO:0006139:nucleobase, nucleoside, nucleotide and nucleic acid metabolic process|GO:0006260:DNA replication|	|GO:0005634:nucleus|	|GO:0000166:nucleotide binding|GO:0003676:nucleic acid binding|GO:0003887:DNA-directed DNA polymerase activity|GO:0008270:zinc ion binding|
orf00006_scaffold40	9225	10946	1722	+	scaffold40																		ref|XP_002996685.1|	7	570	580	478	1e-160	282/568	49	hypothetical protein NCER_100183 [Nosema ceranae BRL01] gb|EEQ83014.1| hypothetical protein NCER_100183 [Nosema ceranae BRL01]										|IPR000219:Dbl homology (DH) domain|	|GO:0035023:regulation of Rho protein signal transduction|	|GO:0005622:intracellular|	|GO:0005089:Rho guanyl-nucleotide exchange factor activity|
orf00007_scaffold40	12456	13712	1257	+	scaffold40																		ref|XP_002995829.1|	112	380	383	72	8e-11	70/277	25	hypothetical protein NCER_101174 [Nosema ceranae BRL01] gb|EEQ82158.1| hypothetical protein NCER_101174 [Nosema ceranae BRL01]										|IPR000215:Protease inhibitor I4, serpin|			|GO:0004867:serine-type endopeptidase inhibitor activity|
orf00009_scaffold40	16249	17715	1467	-	scaffold40	ECU10g1390	---	---	---	---	---	---	---										gb|EOB13338.1|	14	489	489	287	7e-89	186/480	38	hypothetical protein NBO_80g0002 [Nosema bombycis CQ1]
orf00010_scaffold40	18624	19817	1194	+	scaffold40	ECU10g1420	Ecu	O	COG1222, KOG0652	ATP-dependent 26S proteasome regulatory subunit, 26S proteasome regulatory complex, ATPase RPT5	CELLULAR PROCESSES AND SIGNALING	Posttranslational modification, protein turnover, chaperones	O	sp|Q8SR13|PRS6A_ENCCU	3	401	401	663	0	319/399	79	26S protease regulatory subunit 6A OS=Encephalitozoon cuniculi (strain GB-M1) GN=RPT5 PE=1 SV=1	ref|NP_586257.1|	3	401	401	663	0	319/399	79	26S PROTEASOME REGULATORY SUBUNIT 6A (TAT-BINDING PROTEIN 1) [Encephalitozoon cuniculi GB-M1] sp|Q8SR13.1|PRS6A_ENCCU RecName: Full=26S protease regulatory subunit 6A emb|CAD25861.1| 26S PROTEASOME REGULATORY SUBUNIT 6A (TAT-BINDING PROTEIN 1) [Encephalitozoon cuniculi GB-M1] gb|AGE96155.1| 26S proteasome regulatory subunit 6a [Encephalitozoon cuniculi]	gb|GAJS01054264.1|	1	452	452	864	0	448/452	99	TSA: Chilo suppressalis Unigene56106_All transcribed RNA sequence	|IPR003593:ATPase, AAA+ type, core|IPR003959:ATPase, AAA-type, core|IPR005937:26S proteasome subunit P45|	|GO:0030163:protein catabolic process|	|GO:0005737:cytoplasm|	|GO:0000166:nucleotide binding|GO:0017111:nucleoside-triphosphatase activity|GO:0005524:ATP binding|GO:0016787:hydrolase activity|
orf00011_scaffold40	19865	20956	1092	+	scaffold40	ECU10g1260	Ecu	I	COG0204, KOG1505	1-acyl-sn-glycerol-3-phosphate acyltransferase, Lysophosphatidic acid acyltransferase LPAAT and related acyltransferases	METABOLISM	Lipid transport and metabolism	I	sp|O94361|YHOE_SCHPO	57	300	350	87	7e-18	75/252	29	Uncharacterized acyltransferase C428.14 OS=Schizosaccharomyces pombe (strain 972 / ATCC 24843) GN=SPBC428.14 PE=3 SV=1	ref|XP_003073806.1|	1	340	353	279	6e-89	140/340	41	putative 1-acyl-SN-glycerol-3-phosphate [Encephalitozoon intestinalis ATCC 50506] gb|ADM12446.1| putative 1-acyl-SN-glycerol-3-phosphate [Encephalitozoon intestinalis ATCC 50506]	gb|GAJS01043583.1|	1	244	244	484	1e-132	244/244	100	TSA: Chilo suppressalis Unigene45411_All transcribed RNA sequence	|IPR002123:Phospholipid/glycerol acyltransferase|	|GO:0008152:metabolic process|		|GO:0008415:acyltransferase activity|
orf00012_scaffold40	21302	22006	705	-	scaffold40	ECU10g1130	Ecu	L	COG5575, KOG2928	Origin recognition complex, subunit 2	INFORMATION STORAGE AND PROCESSING	Replication, recombination and repair	L										ref|XP_002649598.1|	4	217	245	140	2e-38	87/216	40	origin recognition complex, subunit 2 [Enterocytozoon bieneusi H348] gb|EED44430.1| origin recognition complex, subunit 2 [Enterocytozoon bieneusi H348]										|IPR007220:Origin recognition complex, subunit 2|	|GO:0006260:DNA replication|	|GO:0000808:origin recognition complex|GO:0005634:nucleus|
orf00001_scaffold41	2694	3080	387	+	scaffold41
orf00009_scaffold41	8901	9176	276	+	scaffold41
orf00010_scaffold41	9566	10114	549	+	scaffold41
orf00011_scaffold41	11514	11960	447	+	scaffold41
orf00012_scaffold41	11972	12322	351	+	scaffold41																		ref|XP_002629878.1|	185	253	285	78.6	8e-16	36/73	49	Hypothetical protein CBG21915 [Caenorhabditis briggsae]
orf00001_scaffold42	460	3768	3309	+	scaffold42	ECU07g0680	Ecu	D, BD	COG1196, KOG0996	Chromosome segregation ATPases, Structural maintenance of chromosome protein 4 (chromosome condensation complex Condensin, subunit C)	CELLULAR PROCESSES AND SIGNALING, INFORMATION STORAGE AND PROCESSING	Cell cycle control, cell division, chromosome partitioning , Chromatin structure and dynamics	D, B	sp|P41004|SMC4_SCHPO	123	1321	1324	487	1e-150	383/1221	31	Structural maintenance of chromosomes protein 4 OS=Schizosaccharomyces pombe (strain 972 / ATCC 24843) GN=cut3 PE=1 SV=2	gb|AGE95781.1|	8	1112	1112	798	0	442/1128	39	cut3-like chromosome segregation protein [Encephalitozoon cuniculi]	gb|GAJS01051619.1|	352	1	352	690	0	351/352	99	TSA: Chilo suppressalis Unigene53459_All transcribed RNA sequence	|IPR003395:RecF/RecN/SMC|IPR010935:SMCs flexible hinge|	|GO:0051276:chromosome organization|	|GO:0005694:chromosome|	|GO:0005524:ATP binding|GO:0005515:protein binding|
orf00004_scaffold42	4722	5084	363	+	scaffold42	ECU07g0600	Ecu	C	COG0633, KOG3309	Ferredoxin	METABOLISM	Energy production and conversion	C	sp|Q8SV19|ADRX_ENCCU	14	128	128	155	4e-49	66/115	57	Adrenodoxin homolog OS=Encephalitozoon cuniculi (strain GB-M1) GN=ECU07_0600 PE=3 SV=1	ref|XP_003073178.1|	10	128	128	156	8e-48	69/119	57	adrenodoxin [Encephalitozoon intestinalis ATCC 50506] gb|ADM11818.1| adrenodoxin [Encephalitozoon intestinalis ATCC 50506]	gb|GAJS01048507.1|	1	293	293	541	1e-150	288/293	98	TSA: Chilo suppressalis Unigene50342_All transcribed RNA sequence	|IPR001041:Ferredoxin|IPR001055:Adrenodoxin|			|GO:0009055:electron carrier activity|GO:0051536:iron-sulfur cluster binding|GO:0051537:2 iron, 2 sulfur cluster binding|
orf00005_scaffold42	5295	6317	1023	-	scaffold42	ECU07g0690	Ecu	O, B	COG3751, KOG3844	Predicted proline hydroxylase, Predicted component of NuA3 histone acetyltransferase complex	CELLULAR PROCESSES AND SIGNALING, INFORMATION STORAGE AND PROCESSING	Posttranslational modification, protein turnover, chaperones , Chromatin structure and dynamics	O, B										gb|EOB14932.1|	5	342	342	256	9e-81	140/340	41	2-oxoglutarate and iron-dependent oxygenase domain-containing protein 1 [Nosema bombycis CQ1]	ref|XM_002995474.1|	256	368	1014	81.8	1e-11	95/113	84	Nosema ceranae BRL01 hypothetical protein (NCER_101556) mRNA, complete cds	|IPR006620:Prolyl 4-hydroxylase, alpha subunit|	|GO:0055114:oxidation-reduction process|		|GO:0005506:iron ion binding|GO:0016705:oxidoreductase activity, acting on paired donors, with incorporation or reduction of molecular oxygen|GO:0031418:L-ascorbic acid binding|
orf00006_scaffold42	7330	8166	837	+	scaffold42	ECU11g0840	Ecu	O	COG0464, KOG0740	ATPases of the AAA+ class, AAA+-type ATPase	CELLULAR PROCESSES AND SIGNALING	Posttranslational modification, protein turnover, chaperones	O	sp|Q9C0W2|YHI5_SCHPO	404	564	1201	96.3	5e-21	66/175	37	Uncharacterized AAA domain-containing protein P22H7.05c OS=Schizosaccharomyces pombe (strain 972 / ATCC 24843) GN=pi026 PE=3 SV=1	ref|XP_003073931.1|	150	408	453	133	4e-33	93/265	35	AAA ATPase proteasome regulatory subunit YTA6 [Encephalitozoon intestinalis ATCC 50506] gb|ADM12571.1| AAA ATPase proteasome regulatory subunit YTA6 [Encephalitozoon intestinalis ATCC 50506]	gb|GAJS01054191.1|	186	447	447	511	1e-141	261/262	99	TSA: Chilo suppressalis Unigene56033_All transcribed RNA sequence	|IPR003593:ATPase, AAA+ type, core|IPR003959:ATPase, AAA-type, core|			|GO:0000166:nucleotide binding|GO:0017111:nucleoside-triphosphatase activity|GO:0005524:ATP binding|
orf00007_scaffold42	8833	10140	1308	-	scaffold42	ECU11g1540	Ecu	G	COG5026, KOG1369	Hexokinase	METABOLISM	Carbohydrate transport and metabolism	G										gb|EOB11276.1|	25	425	428	178	2e-48	127/412	30	Hexokinase-2 [Nosema bombycis CQ1]	gb|GAJS01041204.1|	229	1	229	398	1e-107	222/229	96	TSA: Chilo suppressalis Unigene43030_All transcribed RNA sequence	|IPR001312:Hexokinase|	|GO:0005975:carbohydrate metabolic process|		|GO:0005524:ATP binding|GO:0016773:phosphotransferase activity, alcohol group as acceptor|
orf00009_scaffold42	11122	15003	3882	-	scaffold42	ECU07g0090	Ecu	K	COG0086, KOG0261	DNA-directed RNA polymerase, beta' subunit/160 kD subunit, RNA polymerase III, large subunit	INFORMATION STORAGE AND PROCESSING	Transcription	K	sp|Q6BI69|RPC1_DEBHA	13	1429	1457	1101	0	623/1430	43	DNA-directed RNA polymerase III subunit RPC1 OS=Debaryomyces hansenii (strain ATCC 36239 / CBS 767 / JCM 1990 / NBRC 0083 / IGC 2968) GN=RPC1 PE=3 SV=2	gb|EOB14452.1|	1	1341	1341	1785	0	877/1343	65	DNA-directed RNA polymerase III subunit RPC1 [Nosema bombycis CQ1]	gb|GAJS01053492.1|	412	1	412	817	0	412/412	100	TSA: Chilo suppressalis Unigene55334_All transcribed RNA sequence	|IPR000722:RNA polymerase, alpha subunit|IPR006592:RNA polymerase, N-terminal|IPR007066:RNA polymerase Rpb1, domain 3|IPR007080:RNA polymerase Rpb1, domain 1|IPR007081:RNA polymerase Rpb1, domain 5|IPR007083:RNA polymerase Rpb1, domain 4|	|GO:0006350:transcription|		|GO:0003677:DNA binding|GO:0003899:DNA-directed RNA polymerase activity|
orf00010_scaffold42	15370	16083	714	+	scaffold42	ECU07g0080	Ecu	R	COG5191, KOG2396	Uncharacterized conserved protein, contains HAT (Half-A-TPR) repeat, HAT (Half-A-TPR) repeat-containing protein	POORLY CHARACTERIZED	General function prediction only	R	sp|Q02354|UTP6_YEAST	12	205	440	72	2e-13	53/194	27	U3 small nucleolar RNA-associated protein 6 OS=Saccharomyces cerevisiae (strain ATCC 204508 / S288c) GN=UTP6 PE=1 SV=2	gb|AFN83252.1|	12	247	256	234	1e-74	124/236	52	hypothetical protein EROM_070010 [Encephalitozoon romaleae SJ-2008]	gb|GAJS01032527.1|	371	1	371	704	0	367/371	98	TSA: Chilo suppressalis Unigene34148_All transcribed RNA sequence	|IPR013949:U3 small nucleolar RNA-associated protein 6|
orf00011_scaffold42	16127	17866	1740	+	scaffold42	ECU07g0560_2	Ecu	V	COG0842	ABC-type multidrug transport system, permease component	CELLULAR PROCESSES AND SIGNALING	Defense mechanisms	V	sp|Q3E9B8|AB23G_ARATH	51	610	624	148	6e-37	143/577	24	ABC transporter G family member 23 OS=Arabidopsis thaliana GN=ABCG23 PE=2 SV=1	gb|EOB12896.1|	15	584	592	399	1e-130	217/571	38	white-brown complex protein 7-like protein [Nosema bombycis CQ1]	gb|GAJS01030780.1|	208	1	208	246	6e-61	183/208	87	TSA: Chilo suppressalis Unigene32027_All transcribed RNA sequence	|IPR003439:ABC transporter-like|IPR013525:ABC-2 type transporter|		|GO:0016020:membrane|	|GO:0005524:ATP binding|GO:0016887:ATPase activity|
orf00012_scaffold42	18127	18852	726	+	scaffold42	ECU07g0540	Ecu	R, K	COG1100, KOG1534	GTPase SAR1 and related small G proteins, Putative transcription factor FET5	POORLY CHARACTERIZED, INFORMATION STORAGE AND PROCESSING	General function prediction only , Transcription	R, K	sp|P0CN94|GPN3_CRYNJ	1	257	287	155	3e-45	96/257	37	GPN-loop GTPase 3 homolog CNB04680 OS=Cryptococcus neoformans var. neoformans serotype D (strain JEC21 / ATCC MYA-565) GN=CNB04680 PE=3 SV=1	ref|XP_003887559.1|	1	245	252	228	4e-72	112/245	45	putative ATP binding protein [Encephalitozoon hellem ATCC 50504] gb|AFM98578.1| putative ATP binding protein [Encephalitozoon hellem ATCC 50504]	ref|XM_002995030.1|	629	708	726	79.8	4e-11	70/80	87	Nosema ceranae BRL01 hypothetical protein (NCER_102172) mRNA, complete cds	|IPR004130:Uncharacterised protein family, ATP binding|			|GO:0000166:nucleotide binding|
orf00013_scaffold42	18897	19463	567	+	scaffold42	ECU07g0780	Ecu	O	COG2214, KOG0719	DnaJ-class molecular chaperone, Molecular chaperone (DnaJ superfamily)	CELLULAR PROCESSES AND SIGNALING	Posttranslational modification, protein turnover, chaperones	O	sp|Q8WXX5|DNJC9_HUMAN	15	242	260	79.3	6e-17	64/228	28	DnaJ homolog subfamily C member 9 OS=Homo sapiens GN=DNAJC9 PE=1 SV=1	ref|NP_586006.1|	6	189	198	139	4e-39	70/184	38	similarity to DnaJ family [Encephalitozoon cuniculi GB-M1] emb|CAD25610.1| similarity to DnaJ family [Encephalitozoon cuniculi GB-M1] gb|AGE95868.1| dnaj family [Encephalitozoon cuniculi]										|IPR001623:Heat shock protein DnaJ, N-terminal|IPR003095:Heat shock protein DnaJ|	|GO:0006457:protein folding|		|GO:0031072:heat shock protein binding|GO:0051082:unfolded protein binding|
orf00014_scaffold42	19765	20502	738	-	scaffold42																		ref|XP_002996023.1|	1	237	246	148	4e-41	121/243	49	hypothetical protein NCER_100954 [Nosema ceranae BRL01] gb|EEQ82352.1| hypothetical protein NCER_100954 [Nosema ceranae BRL01]	ref|XM_002995977.1|	12	122	741	85.7	6e-13	94/111	84	Nosema ceranae BRL01 hypothetical protein (NCER_100954) mRNA, complete cds
orf00015_scaffold42	20566	20931	366	-	scaffold42	ECU07g0840	ecu	K	KOG3400	RNA polymerase subunit 8	INFORMATION STORAGE AND PROCESSING	Transcription	K										gb|EOB14020.1|	60	177	177	125	6e-35	62/121	51	DNA-directed RNA polymerase I [Nosema bombycis CQ1]										|IPR005570:RNA polymerase, Rpb8|	|GO:0006350:transcription|
orf00001_scaffold43	108	566	459	-	scaffold43	ECU11g1320	Ecu	U	COG5128, KOG3315	Transport protein particle (TRAPP) complex subunit	CELLULAR PROCESSES AND SIGNALING	Intracellular trafficking, secretion, and vesicular transport	U	sp|Q8SU25|TRS31_ENCCU	10	152	155	103	1e-27	46/143	32	Putative trafficking protein particle complex subunit TRS31 OS=Encephalitozoon cuniculi (strain GB-M1) GN=TRS31 PE=1 SV=1	gb|EOB15398.1|	11	146	147	138	8e-40	71/141	50	hypothetical protein NBO_4g0026 [Nosema bombycis CQ1]	gb|GAJS01047520.1|	241	1	281	478	1e-131	241/241	100	TSA: Chilo suppressalis Unigene49355_All transcribed RNA sequence	|IPR007194:Transport protein particle (TRAPP) component|
orf00002_scaffold43	602	1144	543	-	scaffold43	ECU11g1350	Ecu	J	COG5053, KOG1669	Translation initiation factor 4E (eIF-4E), Predicted mRNA cap-binding protein related to eIF-4E	INFORMATION STORAGE AND PROCESSING	Translation, ribosomal structure and biogenesis	J										ref|XP_003073983.1|	6	163	177	194	6e-61	91/158	57	eukaryotic translation initiation factor 4E [Encephalitozoon intestinalis ATCC 50506] gb|ADM12623.1| eukaryotic translation initiation factor 4E [Encephalitozoon intestinalis ATCC 50506]	gb|GAJS01054450.1|	465	49	465	827	0	417/417	100	TSA: Chilo suppressalis Unigene56292_All transcribed RNA sequence	|IPR001040:Translation Initiation factor eIF- 4e|	|GO:0006413:translational initiation|	|GO:0005737:cytoplasm|	|GO:0003723:RNA binding|GO:0003743:translation initiation factor activity|
orf00003_scaffold43	1325	2062	738	-	scaffold43																		gb|EOB15383.1|	2	165	165	156	3e-45	76/164	46	hypothetical protein NBO_4g0011 [Nosema bombycis CQ1]
orf00004_scaffold43	2104	3528	1425	-	scaffold43																		ref|XP_002995993.1|	26	539	540	146	2e-35	166/540	30	hypothetical protein NCER_100989 [Nosema ceranae BRL01] gb|EEQ82322.1| hypothetical protein NCER_100989 [Nosema ceranae BRL01]
orf00005_scaffold43	3589	3909	321	-	scaffold43
orf00006_scaffold43	3931	4803	873	-	scaffold43	ECU11g1070	Ecu	IQR, Q	COG1028, KOG1210	Dehydrogenases with different specificities (related to short-chain alcohol dehydrogenases), Predicted 3-ketosphinganine reductase	METABOLISM	Lipid transport and metabolism , Secondary metabolites biosynthesis, transport and catabolism	I, Q	sp|Q6BQK1|TSC10_DEBHA	6	247	328	92.8	2e-20	73/247	29	3-ketodihydrosphingosine reductase TSC10 OS=Debaryomyces hansenii (strain ATCC 36239 / CBS 767 / JCM 1990 / NBRC 0083 / IGC 2968) GN=TSC10 PE=3 SV=2	gb|EOB15381.1|	1	288	292	291	1e-95	144/288	50	3-ketodihydrosphingosine reductase [Nosema bombycis CQ1]										|IPR002198:Short-chain dehydrogenase/reductase SDR|	|GO:0008152:metabolic process|		|GO:0016491:oxidoreductase activity|
orf00007_scaffold43	4925	6301	1377	+	scaffold43	ECU11g1050	Ecu	E	COG3104, KOG1237	Dipeptide/tripeptide permease, H+/oligopeptide symporter	METABOLISM	Amino acid transport and metabolism	E	sp|P46059|S15A1_HUMAN	17	383	708	248	7e-74	149/374	39	Solute carrier family 15 member 1 OS=Homo sapiens GN=SLC15A1 PE=2 SV=1	ref|XP_003888348.1|	1	463	468	428	1e-144	212/464	45	putative proton-dependent oligopeptide transport protein [Encephalitozoon hellem ATCC 50504] gb|AFM99367.1| putative proton-dependent oligopeptide transport protein [Encephalitozoon hellem ATCC 50504]	ref|XM_002995945.1|	823	971	1443	121	2e-23	127/149	85	Nosema ceranae BRL01 hypothetical protein (NCER_100986) mRNA, complete cds	|IPR000109:Oligopeptide transporter|	|GO:0006857:oligopeptide transport|	|GO:0016020:membrane|	|GO:0005215:transporter activity|
orf00008_scaffold43	6298	6834	537	-	scaffold43																		emb|CAD26016.2|	29	173	181	71.2	7e-13	47/150	31	hypothetical protein [Encephalitozoon cuniculi GB-M1]
orf00009_scaffold43	7334	7924	591	-	scaffold43	ECU09g0800	---	---	---	---	---	---	---										gb|EOB12293.1|	17	206	215	159	1e-46	85/191	44	hypothetical protein NBO_469g0007 [Nosema bombycis CQ1]
orf00010_scaffold43	7970	11401	3432	+	scaffold43	ECU10g0250	Ecu	K	COG0085, KOG0214	DNA-directed RNA polymerase, beta subunit/140 kD subunit, RNA polymerase II, second largest subunit	INFORMATION STORAGE AND PROCESSING	Transcription	K	sp|Q8SR75|RPB2_ENCCU	1	1140	1141	1894	0	885/1143	77	DNA-directed RNA polymerase II subunit RPB2 OS=Encephalitozoon cuniculi (strain GB-M1) GN=RPB2 PE=3 SV=1	gb|EOB12292.1|	71	1206	1206	2005	0	952/1147	82	DNA-directed RNA polymerase II subunit RPB2 [Nosema bombycis CQ1]	ref|XM_002995943.1|	1	3432	3432	1659	0	2786/3433	81	Nosema ceranae BRL01 hypothetical protein (NCER_100983) mRNA, complete cds	|IPR007120:DNA-directed RNA polymerase, subunit 2, domain 6|IPR007641:RNA polymerase Rpb2, domain 7|IPR007642:RNA polymerase Rpb2, domain 2|IPR007644:RNA polymerase, beta subunit, protrusion|IPR007645:RNA polymerase Rpb2, domain 3|IPR007646:RNA polymerase Rpb2, domain 4|IPR007647:RNA polymerase Rpb2, domain 5|	|GO:0006350:transcription|		|GO:0003677:DNA binding|GO:0003899:DNA-directed RNA polymerase activity|
orf00011_scaffold43	11409	11660	252	-	scaffold43																		gb|EOB12291.1|	55	119	119	77.8	2e-17	32/65	49	Trafficking protein particle complex subunit 4 [Nosema bombycis CQ1]										|IPR007233:Sybindin-like protein|	|GO:0006888:ER to Golgi vesicle-mediated transport|	|GO:0005801:cis-Golgi network|
orf00012_scaffold43	11795	12076	282	-	scaffold43																																				|IPR018957:Zinc finger, C3HC4 RING-type|
orf00013_scaffold43	12530	12853	324	-	scaffold43
orf00014_scaffold43	14004	14603	600	+	scaffold43
orf00015_scaffold43	15716	16246	531	-	scaffold43
orf00016_scaffold43	17676	18404	729	-	scaffold43
orf00001_scaffold44	1657	2787	1131	-	scaffold44	ECU10g0510	Ecu	I	COG3425, KOG1393	3-hydroxy-3-methylglutaryl CoA synthase, Hydroxymethylglutaryl-CoA synthase	METABOLISM	Lipid transport and metabolism	I	sp|P54872|HMCSA_DICDI	1	418	482	207	2e-61	146/418	34	Hydroxymethylglutaryl-CoA synthase A OS=Dictyostelium discoideum GN=hgsA PE=1 SV=2	ref|XP_003888125.1|	1	378	382	319	1e-104	176/379	46	3-hydroxy-3-methylglutaryl CoA synthase [Encephalitozoon hellem ATCC 50504] gb|AFM99144.1| 3-hydroxy-3-methylglutaryl CoA synthase [Encephalitozoon hellem ATCC 50504]	ref|XM_002996496.1|	225	593	1134	176	3e-40	299/369	81	Nosema ceranae BRL01 hypothetical protein (NCER_100354) mRNA, complete cds	|IPR013528:Hydroxymethylglutaryl-coenzyme A synthase, N-terminal|IPR013746:Hydroxymethylglutaryl-coenzyme A synthase C-terminal|	|GO:0008299:isoprenoid biosynthetic process|		|GO:0004421:hydroxymethylglutaryl-CoA synthase activity|
orf00002_scaffold44	3856	5313	1458	-	scaffold44	ECU10g0520	Ecu	C	COG3202	ATP/ADP translocase	METABOLISM	Energy production and conversion	C	sp|Q8SUG0|NTT3_ENCCU	40	542	543	174	5e-47	141/512	27	ADP,ATP carrier protein 3 OS=Encephalitozoon cuniculi (strain GB-M1) GN=NTT3 PE=1 SV=1	gb|EOB13854.1|	1	484	484	304	2e-95	179/485	36	ADP,ATP carrier protein 1, partial [Nosema bombycis CQ1]	gb|GAJS01054485.1|	467	1	467	918	0	466/467	99	TSA: Chilo suppressalis Unigene56327_All transcribed RNA sequence
orf00004_scaffold44	6996	7745	750	+	scaffold44	ECU10g0530	Ecu	L	COG0692, KOG2994	Uracil DNA glycosylase	INFORMATION STORAGE AND PROCESSING	Replication, recombination and repair	L	sp|B9KEK7|UNG_CAMLR	1	227	229	236	3e-77	114/228	50	Uracil-DNA glycosylase OS=Campylobacter lari (strain RM2100 / D67 / ATCC BAA-1060) GN=ung PE=3 SV=1	ref|NP_586168.1|	48	286	286	281	9e-93	124/239	51	URACYL DNA GLYCOSYLASE [Encephalitozoon cuniculi GB-M1] emb|CAD25772.1| URACYL DNA GLYCOSYLASE [Encephalitozoon cuniculi GB-M1]										|IPR002043:Uracil-DNA glycosylase|IPR005122:Uracil-DNA glycosylase-like|	|GO:0006284:base-excision repair|		|GO:0004844:uracil DNA N-glycosylase activity|
orf00005_scaffold44	7798	11193	3396	+	scaffold44	ECU07g0610i	Ecu	L	COG0419, KOG0962	ATPase involved in DNA repair, DNA repair protein RAD50, ABC-type ATPase/SMC superfamily	INFORMATION STORAGE AND PROCESSING	Replication, recombination and repair	L	sp|Q8SRK6|RAD50_ENCCU	862	1232	1247	268	1e-72	140/379	36	DNA repair protein RAD50 OS=Encephalitozoon cuniculi (strain GB-M1) GN=RAD50 PE=1 SV=1	ref|XP_003073179.1|	848	1233	1240	284	2e-76	154/394	39	Rad50-like DNA repair protein [Encephalitozoon intestinalis ATCC 50506] gb|ADM11819.1| Rad50-like DNA repair protein [Encephalitozoon intestinalis ATCC 50506]	gb|GAJS01050638.1|	1	330	330	607	1e-169	324/330	98	TSA: Chilo suppressalis Unigene52475_All transcribed RNA sequence
orf00006_scaffold44	12031	12630	600	+	scaffold44	YLR240w	Sce	TDBLU, TU	COG5032, KOG0906	Phosphatidylinositol kinase and protein kinases of the PI-3 kinase family, Phosphatidylinositol 3-kinase VPS34, involved in signal transduction	CELLULAR PROCESSES AND SIGNALING	Signal transduction mechanisms	T	sp|P22543|VPS34_YEAST	710	805	875	70.9	3e-13	32/96	33	Phosphatidylinositol 3-kinase VPS34 OS=Saccharomyces cerevisiae (strain ATCC 204508 / S288c) GN=VPS34 PE=1 SV=1	gb|EOB11149.1|	129	262	266	82.8	2e-16	47/134	35	Phosphatidylinositol 3-kinase [Nosema bombycis CQ1]										|IPR000403:Phosphatidylinositol 3-/4-kinase, catalytic|			|GO:0016773:phosphotransferase activity, alcohol group as acceptor|
orf00007_scaffold44	13759	14448	690	+	scaffold44	ECU10g0560	Ecu	IQR, Q	COG1028, KOG1210	Dehydrogenases with different specificities (related to short-chain alcohol dehydrogenases), Predicted 3-ketosphinganine reductase	METABOLISM	Lipid transport and metabolism , Secondary metabolites biosynthesis, transport and catabolism	I, Q										ref|XP_003888130.1|	6	234	236	207	1e-64	110/229	48	putative short chain dehydrogenase [Encephalitozoon hellem ATCC 50504] gb|AFM99149.1| putative short chain dehydrogenase [Encephalitozoon hellem ATCC 50504]	gb|GAJS01029045.1|	36	231	231	230	1e-56	172/196	87	TSA: Chilo suppressalis Unigene29721_All transcribed RNA sequence	|IPR002198:Short-chain dehydrogenase/reductase SDR|IPR002347:Glucose/ribitol dehydrogenase|	|GO:0008152:metabolic process|GO:0055114:oxidation-reduction process|		|GO:0016491:oxidoreductase activity|
orf00008_scaffold44	14918	15829	912	+	scaffold44	ECU10g0560	Ecu	IQR, Q	COG1028, KOG1210	Dehydrogenases with different specificities (related to short-chain alcohol dehydrogenases), Predicted 3-ketosphinganine reductase	METABOLISM	Lipid transport and metabolism , Secondary metabolites biosynthesis, transport and catabolism	I, Q										emb|CAD25775.2|	8	228	236	157	5e-44	86/226	38	putative OXIDOREDUCTASE OF THE SHORT CHAIN DEHYDROGENASE/REDUCTASE FAMILY [Encephalitozoon cuniculi GB-M1]	gb|GAJS01037032.1|	207	1	207	379	1e-101	203/207	98	TSA: Chilo suppressalis Unigene38856_All transcribed RNA sequence	|IPR002198:Short-chain dehydrogenase/reductase SDR|IPR002347:Glucose/ribitol dehydrogenase|	|GO:0008152:metabolic process|GO:0055114:oxidation-reduction process|		|GO:0016491:oxidoreductase activity|
orf00009_scaffold44	16434	17411	978	-	scaffold44	ECU10g0570	Ecu	RTKL, RT	COG0515, KOG0598	Serine/threonine protein kinase, Ribosomal protein S6 kinase and related proteins	POORLY CHARACTERIZED	General function prediction only	R	sp|P54644|KRAC_DICDI	145	409	444	144	2e-38	85/269	31	RAC family serine/threonine-protein kinase homolog OS=Dictyostelium discoideum GN=pkbA PE=1 SV=1	ref|XP_003888131.1|	1	329	336	271	7e-87	138/330	41	AGC serine/threonine kinase [Encephalitozoon hellem ATCC 50504] gb|AFM99150.1| AGC serine/threonine kinase [Encephalitozoon hellem ATCC 50504]	gb|GAJS01052210.1|	1	367	367	664	0	359/367	97	TSA: Chilo suppressalis Unigene54051_All transcribed RNA sequence	|IPR002290:Serine/threonine-protein kinase domain|IPR017442:Serine/threonine-protein kinase-like domain|	|GO:0006468:protein phosphorylation|		|GO:0004674:protein serine/threonine kinase activity|GO:0005524:ATP binding|GO:0004672:protein kinase activity|
orf00010_scaffold44	18087	18761	675	+	scaffold44	ECU07g1290	---	---	---	---	---	---	---										gb|EOB12743.1|	1	224	228	181	1e-54	98/226	43	hypothetical protein NBO_374g0009 [Nosema bombycis CQ1]
orf00001_scaffold45	280	2310	2031	+	scaffold45	ECU03g1410	Ecu	O	COG0464, KOG0741	ATPases of the AAA+ class, AAA+-type ATPase	CELLULAR PROCESSES AND SIGNALING	Posttranslational modification, protein turnover, chaperones	O	sp|Q9P7Q4|SEC18_SCHPO	147	720	792	496	1e-165	262/579	45	Vesicular-fusion protein sec18 OS=Schizosaccharomyces pombe (strain 972 / ATCC 24843) GN=sec18 PE=1 SV=1	gb|EOB11627.1|	1	675	677	1059	0	522/675	77	SEC18-like vesicular fusion protein [Nosema bombycis CQ1]	ref|XM_002996413.1|	1	1950	2031	1146	0	1607/1950	82	Nosema ceranae BRL01 hypothetical protein (NCER_100455) mRNA, complete cds	|IPR003593:ATPase, AAA+ type, core|IPR003959:ATPase, AAA-type, core|			|GO:0000166:nucleotide binding|GO:0017111:nucleoside-triphosphatase activity|GO:0005524:ATP binding|
orf00002_scaffold45	2568	3947	1380	-	scaffold45	ECU03g1400	Ecu	R	COG0457	FOG: TPR repeat	POORLY CHARACTERIZED	General function prediction only	R										gb|EOB13632.1|	46	469	488	229	8e-67	145/429	33	hypothetical protein NBO_64g0014 [Nosema bombycis CQ1]										|IPR019734:Tetratricopeptide repeat|			|GO:0005515:protein binding|
orf00003_scaffold45	4424	5776	1353	+	scaffold45	ECU03g1440	Ecu	J	COG0617, KOG2159	tRNA nucleotidyltransferase/poly(A) polymerase	INFORMATION STORAGE AND PROCESSING	Translation, ribosomal structure and biogenesis	J	sp|P21269|CCA1_YEAST	30	306	546	214	2e-62	117/286	40	CCA tRNA nucleotidyltransferase, mitochondrial OS=Saccharomyces cerevisiae (strain ATCC 204508 / S288c) GN=CCA1 PE=1 SV=1	ref|XP_003072637.1|	1	436	460	315	1e-100	191/438	43	tRNA nucleotidyltransferase/poly(A) polymerase [Encephalitozoon intestinalis ATCC 50506] gb|ADM11277.1| tRNA nucleotidyltransferase/poly(A) polymerase [Encephalitozoon intestinalis ATCC 50506]	gb|GAJS01038137.1|	212	1	212	381	1e-101	207/212	97	TSA: Chilo suppressalis Unigene39961_All transcribed RNA sequence	|IPR002646:Poly A polymerase, head domain|	|GO:0006396:RNA processing|		|GO:0003723:RNA binding|GO:0016779:nucleotidyltransferase activity|
orf00004_scaffold45	5757	6032	276	+	scaffold45
orf00005_scaffold45	6073	7326	1254	+	scaffold45	ECU03g1370	Ecu	BQ, B	COG0123, KOG1342	Deacetylases, including yeast histone deacetylase and acetoin utilization protein, Histone deacetylase complex, catalytic component RPD3	INFORMATION STORAGE AND PROCESSING	Chromatin structure and dynamics	B	sp|P56517|HDAC1_CHICK	9	390	480	531	0	235/382	61	Histone deacetylase 1 OS=Gallus gallus GN=HDAC1 PE=2 SV=1	gb|EOB11971.1|	1	399	418	678	0	316/399	79	Histone deacetylase 1 [Nosema bombycis CQ1]	ref|XM_002996409.1|	89	1172	1254	626	1e-175	892/1084	82	Nosema ceranae BRL01 hypothetical protein (NCER_100451) mRNA, complete cds	|IPR000286:Histone deacetylase superfamily|IPR003084:Histone deacetylase|	|GO:0016575:histone deacetylation|		|GO:0004407:histone deacetylase activity|
orf00006_scaffold45	7391	8458	1068	-	scaffold45	ECU03g1380	Ecu	R, J	COG1537, KOG2869	Predicted RNA-binding proteins, Meiotic cell division protein Pelota/DOM34	POORLY CHARACTERIZED, INFORMATION STORAGE AND PROCESSING	General function prediction only , Translation, ribosomal structure and biogenesis	R, J	sp|P48612|PELO_DROME	1	368	395	105	5e-24	77/376	20	Protein pelota OS=Drosophila melanogaster GN=pelo PE=2 SV=2	gb|EOB11972.1|	35	380	381	330	1e-109	165/356	46	Protein pelota [Nosema bombycis CQ1]	ref|XM_002996408.1|	196	322	1062	93.7	3e-15	107/127	84	Nosema ceranae BRL01 hypothetical protein (NCER_100450) mRNA, complete cds	|IPR005140:eRF1 domain 1|IPR005142:eRF1 domain 3|
orf00007_scaffold45	9233	10021	789	-	scaffold45	ECU03g1390	Ecu	G	COG0063, KOG3974	Predicted sugar kinase	METABOLISM	Carbohydrate transport and metabolism	G	sp|C4LZV8|NNRD_ENTHI	16	290	300	130	3e-35	91/285	31	ATP-dependent (S)-NAD(P)H-hydrate dehydratase OS=Entamoeba histolytica GN=EHI_194450 PE=3 SV=1	gb|EOB13651.1|	7	255	257	238	7e-76	120/250	48	hypothetical protein NBO_64g0032 [Nosema bombycis CQ1]	gb|GAJS01034257.1|	1	251	251	498	1e-137	251/251	100	TSA: Chilo suppressalis Unigene36077_All transcribed RNA sequence	|IPR000631:Uncharacterised protein family, carbohydrate kinase-related|
orf00008_scaffold45	10039	10308	270	-	scaffold45																		gb|EOB12588.1|	10	90	96	71.6	5e-15	40/85	47	Homeobox protein HD-9 [Nosema bombycis CQ1] gb|EOB13649.1| Homeobox protein HD-9 [Nosema bombycis CQ1]										|IPR001356:Homeobox|	|GO:0006355:regulation of transcription, DNA-dependent|		|GO:0003700:sequence-specific DNA binding transcription factor activity|GO:0043565:sequence-specific DNA binding|
orf00009_scaffold45	10757	11293	537	+	scaffold45																		gb|ELA42407.1|	24	154	248	71.6	1e-12	41/131	31	hypothetical protein VICG_00506 [Vittaforma corneae ATCC 50505]
orf00010_scaffold45	11579	12403	825	+	scaffold45	ECU04g0610	ecu	O	KOG0800	FOG: Predicted E3 ubiquitin ligase	CELLULAR PROCESSES AND SIGNALING	Posttranslational modification, protein turnover, chaperones	O	sp|O54965|RNF13_MOUSE	179	283	381	69.3	3e-12	38/110	34	E3 ubiquitin-protein ligase RNF13 OS=Mus musculus GN=Rnf13 PE=1 SV=2	gb|EOB13647.1|	2	246	247	260	2e-84	119/245	48	E3 ubiquitin-protein ligase [Nosema bombycis CQ1]	ref|XM_002996405.1|	144	729	741	266	3e-67	473/586	80	Nosema ceranae BRL01 hypothetical protein (NCER_100447) mRNA, complete cds	|IPR001841:Zinc finger, RING-type|IPR018957:Zinc finger, C3HC4 RING-type|			|GO:0005515:protein binding|GO:0008270:zinc ion binding|
orf00011_scaffold45	13255	13743	489	-	scaffold45	ECU07g1780	Ecu	S, L	COG5086, KOG3176	Uncharacterized conserved protein, Predicted alpha-helical protein, potentially involved in replication/repair	POORLY CHARACTERIZED, INFORMATION STORAGE AND PROCESSING	Function unknown , Replication, recombination and repair	S, L										ref|NP_586105.1|	6	167	168	114	1e-29	67/165	40	hypotheticalprotein v26.11 [Encephalitozoon cuniculi GB-M1] emb|CAD25709.1| hypotheticalprotein v26.11 [Encephalitozoon cuniculi GB-M1] gb|AGE95877.1| hypothetical protein ECU07_1780 [Encephalitozoon cuniculi]
orf00012_scaffold45	13845	14573	729	-	scaffold45																		ref|XP_002996449.1|	1	242	242	156	2e-44	82/242	33	hypothetical protein NCER_100445 [Nosema ceranae BRL01] gb|EEQ82778.1| hypothetical protein NCER_100445 [Nosema ceranae BRL01]										|IPR001841:Zinc finger, RING-type|IPR018957:Zinc finger, C3HC4 RING-type|			|GO:0005515:protein binding|GO:0008270:zinc ion binding|
orf00013_scaffold45	14619	15830	1212	-	scaffold45	ECU04g0620	Ecu	R, A	COG2520, KOG2078	Predicted methyltransferase, tRNA modification enzyme	POORLY CHARACTERIZED, INFORMATION STORAGE AND PROCESSING	General function prediction only , RNA processing and modification	R, A	sp|Q8SVV3|TRM5_ENCCU	26	348	360	166	1e-46	136/394	34	tRNA (guanine(37)-N1)-methyltransferase OS=Encephalitozoon cuniculi (strain GB-M1) GN=TRM5 PE=3 SV=1	gb|EOB13644.1|	23	408	409	277	4e-87	169/400	42	tRNA (guanine-N(1)-)-methyltransferase [Nosema bombycis CQ1]										|IPR003402:Protein of unknown function Met10|
orf00014_scaffold45	15860	16336	477	-	scaffold45	ECU04g0640	Ecu	J	COG0186, KOG1728	Ribosomal protein S17, 40S ribosomal protein S11	INFORMATION STORAGE AND PROCESSING	Translation, ribosomal structure and biogenesis	J	sp|P41115|RS11_XENLA	43	158	158	117	3e-33	61/117	52	40S ribosomal protein S11 OS=Xenopus laevis GN=rps11 PE=2 SV=1	gb|ADZ95656.1|	1	122	122	209	6e-68	97/122	79	40S ribosomal protein S11 [Nosema bombycis] gb|EOB13643.1| 40S ribosomal protein S11 [Nosema bombycis CQ1]	ref|XM_002996432.1|	1	477	477	367	7e-98	404/477	84	Nosema ceranae BRL01 hypothetical protein (NCER_100443) mRNA, complete cds	|IPR000266:Ribosomal protein S17|	|GO:0006412:translation|	|GO:0005622:intracellular|GO:0005840:ribosome|	|GO:0003735:structural constituent of ribosome|
orf00015_scaffold45	16403	16906	504	+	scaffold45	ECU04g0630	Ecu	O	COG5078, KOG0425	Ubiquitin-protein ligase	CELLULAR PROCESSES AND SIGNALING	Posttranslational modification, protein turnover, chaperones	O	sp|P62255|UB2G1_RAT	5	166	170	174	5e-55	79/162	48	Ubiquitin-conjugating enzyme E2 G1 OS=Rattus norvegicus GN=Ube2g1 PE=2 SV=3	gb|EOB13640.1|	1	167	167	300	1e-103	138/167	82	Ubiquitin-conjugating enzyme E2 G1 [Nosema bombycis CQ1] gb|EOB13641.1| Ubiquitin-conjugating enzyme E2 G1 [Nosema bombycis CQ1]	ref|XM_002996431.1|	1	504	504	317	6e-83	418/504	82	Nosema ceranae BRL01 hypothetical protein (NCER_100442) mRNA, complete cds	|IPR000608:Ubiquitin-conjugating enzyme, E2|	|GO:0043687:post-translational protein modification|		|GO:0016881:acid-amino acid ligase activity|
orf00016_scaffold45	16946	17770	825	+	scaffold45	ECU04g0670	Ecu	I	COG0170	Dolichol kinase	METABOLISM	Lipid transport and metabolism	I										gb|EOB13639.1|	10	188	192	136	9e-37	74/179	41	dolichol kinase [Nosema bombycis CQ1]
orf00017_scaffold45	17787	18413	627	-	scaffold45	ECU04g0680	Ecu	R, U	COG1100, KOG0087	GTPase SAR1 and related small G proteins, GTPase Rab11/YPT3, small G protein superfamily	POORLY CHARACTERIZED, CELLULAR PROCESSES AND SIGNALING	General function prediction only , Intracellular trafficking, secretion, and vesicular transport	R, U	sp|Q39222|RAA1B_ARATH	10	214	216	191	2e-60	100/206	48	Ras-related protein RABA1b OS=Arabidopsis thaliana GN=RABA1B PE=2 SV=1	gb|EOB13638.1|	1	212	212	275	6e-92	135/212	63	Ras-related protein RABA1c [Nosema bombycis CQ1]	gb|GAJS01032799.1|	545	1	545	1041	0	540/545	99	TSA: Chilo suppressalis Unigene34477_All transcribed RNA sequence	|IPR001806:Ras GTPase|IPR002041:Ran GTPase|IPR003577:Ras small GTPase, Ras type|IPR003578:Small GTPase, Rho type|IPR003579:Ras small GTPase, Rab type|IPR005225:Small GTP-binding protein|IPR006688:ADP-ribosylation factor|IPR013753:Ras|	|GO:0007264:small GTPase mediated signal transduction|GO:0006886:intracellular protein transport|GO:0006913:nucleocytoplasmic transport|GO:0007165:signal transduction|GO:0015031:protein transport|	|GO:0005622:intracellular|	|GO:0005525:GTP binding|GO:0003924:GTPase activity|
orf00018_scaffold45	18574	20730	2157	+	scaffold45																		ref|XP_002996474.1|	10	722	846	375	1e-115	251/717	35	hypothetical protein NCER_100438 [Nosema ceranae BRL01] gb|EEQ82803.1| hypothetical protein NCER_100438 [Nosema ceranae BRL01]
orf00001_scaffold46	550	1119	570	-	scaffold46	ECU04g0140	Ecu	J	COG0049, KOG3291	Ribosomal protein S7	INFORMATION STORAGE AND PROCESSING	Translation, ribosomal structure and biogenesis	J	sp|Q8SS72|RS5_ENCCU	1	189	189	226	3e-75	115/189	60	40S ribosomal protein S5 OS=Encephalitozoon cuniculi (strain GB-M1) GN=RPS5 PE=1 SV=2	gb|ADZ95657.1|	17	205	205	288	1e-97	142/189	75	40S ribosomal protein S5 [Nosema bombycis] gb|EOB13494.1| 40S ribosomal protein S5 [Nosema bombycis CQ1]	ref|XM_002996458.1|	6	570	570	256	2e-64	456/565	80	Nosema ceranae BRL01 40S ribosomal protein S5, partial mRNA	|IPR000235:Ribosomal protein S7|	|GO:0006412:translation|	|GO:0005622:intracellular|GO:0005840:ribosome|	|GO:0003735:structural constituent of ribosome|
orf00002_scaffold46	1139	1459	321	+	scaffold46	ECU04g0150	---	---	---	---	---	---	---										gb|EOB13493.1|	3	98	103	91.3	2e-22	41/96	42	hypothetical protein NBO_70g0001 [Nosema bombycis CQ1]
orf00003_scaffold46	1719	3257	1539	+	scaffold46	ECU06g0510	Ecu	O	COG0459, KOG0359	Chaperonin GroEL (HSP60 family), Chaperonin complex component, TCP-1 zeta subunit (CCT6)	CELLULAR PROCESSES AND SIGNALING	Posttranslational modification, protein turnover, chaperones	O	sp|Q76NU3|TCPZ_DICDI	4	530	539	284	2e-88	173/535	32	T-complex protein 1 subunit zeta OS=Dictyostelium discoideum GN=cct6 PE=1 SV=1	ref|XP_003887400.1|	1	510	510	603	0	275/512	53	T-complex protein 1 subunit zeta [Encephalitozoon hellem ATCC 50504] gb|AFM98419.1| T-complex protein 1 subunit zeta [Encephalitozoon hellem ATCC 50504]	gb|GAJS01048843.1|	1	298	298	567	1e-157	295/298	98	TSA: Chilo suppressalis Unigene50678_All transcribed RNA sequence	|IPR002423:Chaperonin Cpn60/TCP-1|IPR017998:Chaperone, tailless complex polypeptide 1|	|GO:0044267:cellular protein metabolic process|		|GO:0005524:ATP binding|
orf00004_scaffold46	3659	3946	288	+	scaffold46																		gb|EOB12984.1|	84	170	176	97.1	5e-24	49/87	56	Homeobox protein HD-3 [Nosema bombycis CQ1]	ref|XM_002996455.1|	235	291	426	81.8	3e-12	53/57	92	Nosema ceranae BRL01 hypothetical protein (NCER_100403) mRNA, complete cds	|IPR001356:Homeobox|	|GO:0006355:regulation of transcription, DNA-dependent|		|GO:0003700:sequence-specific DNA binding transcription factor activity|GO:0043565:sequence-specific DNA binding|
orf00005_scaffold46	4745	5221	477	+	scaffold46																		ref|XP_002996500.1|	1	157	507	132	3e-34	73/157	46	hypothetical protein NCER_100402 [Nosema ceranae BRL01] gb|EEQ82829.1| hypothetical protein NCER_100402 [Nosema ceranae BRL01]
orf00006_scaffold46	5341	6141	801	+	scaffold46																		ref|XP_002996500.1|	237	501	507	260	3e-81	137/265	51	hypothetical protein NCER_100402 [Nosema ceranae BRL01] gb|EEQ82829.1| hypothetical protein NCER_100402 [Nosema ceranae BRL01]
orf00007_scaffold46	6369	6746	378	+	scaffold46	ECU08g0765	Ecu	K	COG5250, KOG2351	RNA polymerase II, fourth largest subunit	INFORMATION STORAGE AND PROCESSING	Transcription	K										gb|EOB13960.1|	1	119	119	154	6e-47	71/119	59	DNA-directed RNA polymerase II 16kDa polypeptide [Nosema bombycis CQ1]	ref|XM_002996453.1|	82	220	357	93.7	1e-15	116/139	83	Nosema ceranae BRL01 hypothetical protein (NCER_100401) mRNA, complete cds	|IPR005574:RNA polymerase II, Rpb4|IPR006590:RNA polymerase II, Rpb4, core|	|GO:0006350:transcription|		|GO:0003899:DNA-directed RNA polymerase activity|
orf00008_scaffold46	6977	7243	267	-	scaffold46																		gb|EOB13961.1|	17	97	100	81.3	8e-19	40/85	47	hypothetical protein NBO_48g0011 [Nosema bombycis CQ1]
orf00009_scaffold46	7325	8284	960	+	scaffold46	ECU01g1370	Ecu	DZ, DZU	COG5019, KOG2655	Septin family protein, Septin family protein (P-loop GTPase)	CELLULAR PROCESSES AND SIGNALING	Cell cycle control, cell division, chromosome partitioning	D	sp|Q8SSI8|CDC3_ENCCU	1	350	371	244	2e-77	135/350	38	Cell division control protein 3 OS=Encephalitozoon cuniculi (strain GB-M1) GN=CDC3 PE=1 SV=1	gb|EOB13962.1|	1	300	318	323	1e-107	162/315	51	hypothetical protein NBO_48g0012 [Nosema bombycis CQ1]	gb|GAJS01049934.1|	316	1	316	626	1e-176	316/316	100	TSA: Chilo suppressalis Unigene51771_All transcribed RNA sequence	|IPR000038:Cell division/GTP binding protein|IPR016491:Septin|	|GO:0007049:cell cycle|	|GO:0031105:septin complex|	|GO:0005525:GTP binding|
orf00010_scaffold46	8303	9823	1521	-	scaffold46	ECU11g1760	Ecu	U	COG5064, KOG0166	Karyopherin (importin) alpha	CELLULAR PROCESSES AND SIGNALING	Intracellular trafficking, secretion, and vesicular transport	U	sp|O94374|IMA2_SCHPO	25	508	539	264	1e-80	179/523	34	Importin subunit alpha-2 OS=Schizosaccharomyces pombe (strain 972 / ATCC 24843) GN=imp1 PE=1 SV=1	gb|EOB12077.1|	28	536	536	733	0	339/509	66	Importin subunit alpha-2 [Nosema bombycis CQ1]	gb|GAJS01055987.1|	705	1	705	1366	0	701/705	99	TSA: Chilo suppressalis Unigene57833_All transcribed RNA sequence	|IPR000225:Armadillo|IPR002652:Importin-alpha-like, importin-beta-binding domain|	|GO:0006606:protein import into nucleus|GO:0006886:intracellular protein transport|	|GO:0005634:nucleus|GO:0005643:nuclear pore|GO:0005737:cytoplasm|	|GO:0005515:protein binding|GO:0008565:protein transporter activity|
orf00011_scaffold46	10127	11413	1287	-	scaffold46	ECU11g1770	Ecu	E	COG1104, KOG1549	Cysteine sulfinate desulfinase/cysteine desulfurase and related enzymes, Cysteine desulfurase NFS1	METABOLISM	Amino acid transport and metabolism	E	sp|Q8SQS2|NFS1_ENCCU	32	432	432	562	0	274/402	68	Cysteine desulfurase, mitosomal OS=Encephalitozoon cuniculi (strain GB-M1) GN=NFS1 PE=3 SV=1	gb|AET97827.1|	1	439	439	664	0	316/439	71	mitochondrial cysteine desulfurase [Nosema bombycis] gb|EOB12076.1| mitochondrial cysteine desulfurase [Nosema bombycis CQ1]	ref|XM_002996450.1|	99	1301	1308	347	2e-91	946/1203	78	Nosema ceranae BRL01 hypothetical protein (NCER_100398) mRNA, complete cds	|IPR000192:Aminotransferase, class V/Cysteine desulfurase|IPR016454:Cysteine desulfurase, NifS|	|GO:0008152:metabolic process|
orf00012_scaffold46	11448	11876	429	-	scaffold46	ECU09g1220	Ecu	TZDR, T	COG5126, KOG0027	Ca2+-binding protein (EF-Hand superfamily), Calmodulin and related proteins (EF-Hand superfamily)	CELLULAR PROCESSES AND SIGNALING	Signal transduction mechanisms	T										ref|XP_003073638.1|	1	139	140	94	1e-22	45/139	32	calmodulin [Encephalitozoon intestinalis ATCC 50506] gb|ADM12278.1| calmodulin [Encephalitozoon intestinalis ATCC 50506]	gb|GAJS01040771.1|	226	1	226	408	1e-110	221/226	97	TSA: Chilo suppressalis Unigene42597_All transcribed RNA sequence
orf00013_scaffold46	11910	12419	510	-	scaffold46	ECU07g1840	Ecu	O, K	COG5046, KOG3104	Protein involved in Mod5 protein sorting, Mod5 protein sorting/negative effector of RNA Pol III synthesis	CELLULAR PROCESSES AND SIGNALING, INFORMATION STORAGE AND PROCESSING	Posttranslational modification, protein turnover, chaperones , Transcription	O, K	sp|Q8STI4|YA60_ENCCU	1	155	161	140	8e-42	66/157	42	Uncharacterized protein ECU10_0060/ECU11_2080i OS=Encephalitozoon cuniculi (strain GB-M1) GN=ECU10_0060 PE=4 SV=2	gb|EOB12073.1|	1	158	162	177	6e-55	85/159	53	hypothetical protein NBO_559g0002 [Nosema bombycis CQ1]										|IPR015257:Maf1 regulator|
orf00014_scaffold46	13542	13985	444	+	scaffold46																																				|IPR001356:Homeobox|	|GO:0006355:regulation of transcription, DNA-dependent|		|GO:0003700:sequence-specific DNA binding transcription factor activity|GO:0043565:sequence-specific DNA binding|
orf00015_scaffold46	14983	15588	606	-	scaffold46	ECU02g0760	Ecu	U	COG0681, KOG3342	Signal peptidase I	CELLULAR PROCESSES AND SIGNALING	Intracellular trafficking, secretion, and vesicular transport	U	sp|C5M4J6|SEC11_CANTT	1	166	166	132	4e-38	74/168	44	Signal peptidase complex catalytic subunit SEC11 OS=Candida tropicalis (strain ATCC MYA-3404 / T1) GN=SEC11 PE=3 SV=1	gb|EOB15540.1|	1	174	174	261	5e-87	123/174	70	Signal peptidase complex catalytic subunit SEC11C [Nosema bombycis CQ1]										|IPR001733:Peptidase S26B, eukaryotic signal peptidase|IPR019759:Peptidase S24/S26A/S26B|	|GO:0006465:signal peptide processing|GO:0006508:proteolysis|	|GO:0016020:membrane|	|GO:0008233:peptidase activity|
orf00016_scaffold46	15664	16524	861	-	scaffold46	ECU07g0150	ecu	A	KOG0299	U3 snoRNP-associated protein (contains WD40 repeats)	INFORMATION STORAGE AND PROCESSING	RNA processing and modification	A										ref|NP_585943.1|	1	294	294	73.9	3e-12	74/300	24	hypothetical protein ECU07_0150 [Encephalitozoon cuniculi GB-M1] emb|CAD25547.1| hypothetical protein [Encephalitozoon cuniculi GB-M1] gb|AGE96371.1| hypothetical protein ECU07_0150 [Encephalitozoon cuniculi]
orf00017_scaffold46	17080	17331	252	-	scaffold46
orf00018_scaffold46	17315	17824	510	+	scaffold46
orf00004_scaffold47	3769	6729	2961	+	scaffold47	YIL082w-a_2	Sce	L	COG2801	Transposase and inactivated derivatives	INFORMATION STORAGE AND PROCESSING	Replication, recombination and repair	L	sp|P20825|POL2_DROME	160	632	1059	296	4e-84	181/484	37	Retrovirus-related Pol polyprotein from transposon 297 OS=Drosophila melanogaster GN=pol PE=4 SV=1	gb|ABE26652.1|	13	487	487	475	1e-155	240/494	48	pol polyprotein [Nosema bombycis]										|IPR000477:Reverse transcriptase|IPR001584:Integrase, catalytic core|	|GO:0006278:RNA-dependent DNA replication|GO:0015074:DNA integration|		|GO:0003723:RNA binding|GO:0003964:RNA-directed DNA polymerase activity|GO:0003677:DNA binding|
orf00005_scaffold47	7058	7918	861	+	scaffold47																		gb|EIE87294.1|	170	404	420	144	3e-37	82/237	34	hypothetical protein RO3G_12005 [Rhizopus delemar RA 99-880]
orf00006_scaffold47	7932	8309	378	-	scaffold47																		ref|XP_002995035.1|	1	94	101	97.4	1e-24	45/94	47	hypothetical protein NCER_102225 [Nosema ceranae BRL01] gb|EEQ81364.1| hypothetical protein NCER_102225 [Nosema ceranae BRL01]
orf00007_scaffold47	9301	10185	885	+	scaffold47																		ref|XP_003370052.1|	6	283	464	117	3e-27	86/285	30	conserved hypothetical protein [Trichinella spiralis] gb|EFV50129.1| conserved hypothetical protein [Trichinella spiralis]										|IPR007588:Zinc finger, FLYWCH-type|IPR018289:MULE transposase, conserved domain|
orf00008_scaffold47	10232	10636	405	+	scaffold47
orf00010_scaffold47	11703	12257	555	+	scaffold47																		gb|ELU13089.1|	29	145	145	123	3e-33	57/117	48	hypothetical protein CAPTEDRAFT_31556, partial [Capitella teleta]
orf00012_scaffold47	12879	13295	417	+	scaffold47
orf00014_scaffold47	14085	14438	354	+	scaffold47	HI1328.1	Hin	L	COG3676	Transposase and inactivated derivatives	INFORMATION STORAGE AND PROCESSING	Replication, recombination and repair	L	sp|O86236|Y132A_HAEIN	9	103	123	69.3	3e-15	35/98	35	Uncharacterized transposase-like protein HI_1328.1 OS=Haemophilus influenzae (strain ATCC 51907 / DSM 11121 / KW20 / Rd) GN=HI_1328.1 PE=4 SV=1	gb|AAI55298.1|	451	548	575	93.2	2e-20	44/98	44	LOC567658 protein [Danio rerio]
orf00016_scaffold47	15812	16687	876	-	scaffold47																		ref|XP_001636692.1|	3	137	138	150	8e-43	69/135	51	predicted protein [Nematostella vectensis] gb|EDO44629.1| predicted protein [Nematostella vectensis]
orf00019_scaffold47	17174	17662	489	+	scaffold47
orf00021_scaffold47	20008	20493	486	+	scaffold47																		gb|EJW05224.1|	20	143	143	152	2e-45	69/124	55	hypothetical protein EDEG_00689, partial [Edhazardia aedis USNM 41457]
orf00004_scaffold48	10071	10628	558	-	scaffold48																		ref|YP_001029420.1|	177	280	404	69.3	3e-11	39/104	37	GfV-C17-ORF1 [Glypta fumiferanae ichnovirus] ref|WP_016001627.1| GfV-C17-ORF1 [Glypta fumiferanae ichnovirus] dbj|BAF45556.1| GfV-C17-ORF1 [Glypta fumiferanae ichnovirus]	gb|GAJS01032046.1|	243	171	270	81.8	7e-12	65/73	89	TSA: Chilo suppressalis Unigene33575_All transcribed RNA sequence
orf00005_scaffold48	11563	11997	435	-	scaffold48																		ref|XP_002994940.1|	1	128	164	129	4e-36	61/128	47	hypothetical protein NCER_102393 [Nosema ceranae BRL01] gb|EEQ81269.1| hypothetical protein NCER_102393 [Nosema ceranae BRL01]										|IPR007588:Zinc finger, FLYWCH-type|
orf00006_scaffold48	12113	12451	339	+	scaffold48
orf00007_scaffold48	13883	14149	267	-	scaffold48
orf00008_scaffold48	15364	15675	312	+	scaffold48
orf00009_scaffold48	16993	17649	657	-	scaffold48																											gb|GAJS01050799.1|	107	1	333	212	3e-51	107/107	100	TSA: Chilo suppressalis Unigene52637_All transcribed RNA sequence
orf00010_scaffold48	17840	18106	267	-	scaffold48
orf00011_scaffold48	18504	19715	1212	-	scaffold48																											gb|GAJS01029815.1|	250	1	250	488	1e-134	249/250	99	TSA: Chilo suppressalis Unigene30776_All transcribed RNA sequence
orf00001_scaffold49	60	974	915	-	scaffold49	ECU09g1330	Ecu	L	COG0470, KOG0991	ATPase involved in DNA replication, Replication factor C, subunit RFC2	INFORMATION STORAGE AND PROCESSING	Replication, recombination and repair	L	sp|Q8SQM0|RFC4_ENCCU	1	304	309	419	1e-147	186/304	61	Replication factor C subunit 4 OS=Encephalitozoon cuniculi (strain GB-M1) GN=RFC4 PE=1 SV=1	ref|XP_955685.1|	1	304	309	419	1e-145	186/304	61	replication factor C [Encephalitozoon cuniculi GB-M1] sp|Q8SQM0.1|RFC4_ENCCU RecName: Full=Replication factor C subunit 4; Short=Replication factor C4 emb|CAD27104.1| REPLICATION FACTOR C (ACTIVATOR 1) 37kDa SUBUNIT [Encephalitozoon cuniculi GB-M1]	gb|GAJS01036893.1|	1	205	206	406	1e-109	205/205	100	TSA: Chilo suppressalis Unigene38717_All transcribed RNA sequence	|IPR003593:ATPase, AAA+ type, core|IPR003959:ATPase, AAA-type, core|IPR013748:Replication factor C|	|GO:0006260:DNA replication|	|GO:0005663:DNA replication factor C complex|	|GO:0000166:nucleotide binding|GO:0017111:nucleoside-triphosphatase activity|GO:0005524:ATP binding|GO:0003689:DNA clamp loader activity|
orf00002_scaffold49	1251	1622	372	-	scaffold49	ECU09g1300	Ecu	L, R	COG5627, KOG2979	DNA repair protein MMS21, Protein involved in DNA repair	INFORMATION STORAGE AND PROCESSING, POORLY CHARACTERIZED	Replication, recombination and repair , General function prediction only	L, R										gb|EOB14047.1|	1	116	127	85.5	1e-19	45/116	38	hypothetical protein NBO_41g0023 [Nosema bombycis CQ1] gb|EOB14053.1| hypothetical protein NBO_41g0028 [Nosema bombycis CQ1]
orf00003_scaffold49	1655	2482	828	+	scaffold49	ECU09g1310	Ecu	B	COG5027, KOG2747	Histone acetyltransferase (MYST family)	INFORMATION STORAGE AND PROCESSING	Chromatin structure and dynamics	B	sp|Q92794|KAT6A_HUMAN	538	731	2004	153	1e-40	76/194	39	Histone acetyltransferase KAT6A OS=Homo sapiens GN=KAT6A PE=1 SV=2	gb|EOB14069.1|	15	226	235	227	1e-71	110/213	51	Histone acetyltransferase MYST4 [Nosema bombycis CQ1]										|IPR002717:MOZ/SAS-like protein|	|GO:0045449:regulation of transcription|	|GO:0005634:nucleus|	|GO:0016747:transferase activity, transferring acyl groups other than amino-acyl groups|
orf00005_scaffold49	2487	4499	2013	-	scaffold49	ECU09g1320	ecu	R	KOG4742	Predicted chitinase	POORLY CHARACTERIZED	General function prediction only	R	sp|P42820|CHIP_BETVU	111	280	288	110	9e-26	76/178	42	Acidic endochitinase SP2 OS=Beta vulgaris GN=SP2 PE=1 SV=1	gb|EOB14068.1|	217	387	387	300	4e-93	138/171	80	Acidic endochitinase SP2, partial [Nosema bombycis CQ1]	gb|GAJS01032014.1|	497	1	497	858	0	479/497	96	TSA: Chilo suppressalis Unigene33532_All transcribed RNA sequence	|IPR000726:Glycoside hydrolase, family 19, catalytic|	|GO:0006032:chitin catabolic process|GO:0016998:cell wall macromolecule catabolic process|		|GO:0004568:chitinase activity|
orf00006_scaffold49	4622	5095	474	+	scaffold49	ECU09g1290	Ecu	S	COG5223, KOG3237	Uncharacterized conserved protein	POORLY CHARACTERIZED	Function unknown	S										gb|EOB14071.1|	6	143	145	85.5	6e-19	69/144	47	hypothetical protein NBO_41g0045 [Nosema bombycis CQ1]
orf00007_scaffold49	5351	5674	324	+	scaffold49	ECU09g1260	Ecu	T, TR	COG0478, KOG2268	RIO-like serine/threonine protein kinase fused to N-terminal HTH domain, Serine/threonine protein kinase	CELLULAR PROCESSES AND SIGNALING	Signal transduction mechanisms	T										gb|EOB14065.1|	1	78	274	80.1	2e-16	43/82	52	Serine/threonine-protein kinase RIO2 [Nosema bombycis CQ1]										|IPR015285:RIO2 kinase, winged helix, N-terminal|	|GO:0006468:protein phosphorylation|		|GO:0004674:protein serine/threonine kinase activity|GO:0005524:ATP binding|
orf00008_scaffold49	5902	6156	255	+	scaffold49
orf00010_scaffold49	6887	8329	1443	+	scaffold49	YHR079c_2	Sce	RTKL	COG0515	Serine/threonine protein kinase	POORLY CHARACTERIZED	General function prediction only	R	sp|O75460|ERN1_HUMAN	812	961	977	100	3e-21	52/150	34	Serine/threonine-protein kinase/endoribonuclease IRE1 OS=Homo sapiens GN=ERN1 PE=1 SV=2	gb|EOB14063.1|	1	439	439	303	7e-96	191/445	42	Serine/threonine-protein kinase/endoribonuclease IRE1 [Nosema bombycis CQ1]										|IPR006567:PUG domain|IPR010513:KEN domain, ribonuclease activator|	|GO:0006397:mRNA processing|		|GO:0005515:protein binding|GO:0016891:endoribonuclease activity, producing 5'-phosphomonoesters|
orf00011_scaffold49	8331	9374	1044	-	scaffold49	ECU09g1270	---	---	---	---	---	---	---										gb|EOB14062.1|	186	404	408	169	3e-46	92/219	42	hypothetical protein NBO_41g0037 [Nosema bombycis CQ1]
orf00012_scaffold49	9443	10093	651	+	scaffold49	ECU09g1250	Ecu	J	COG0092, KOG3181	Ribosomal protein S3, 40S ribosomal protein S3	INFORMATION STORAGE AND PROCESSING	Translation, ribosomal structure and biogenesis	J	sp|Q8SQM3|RS3_ENCCU	2	214	216	256	3e-86	115/213	53	40S ribosomal protein S3 OS=Encephalitozoon cuniculi (strain GB-M1) GN=RPS3 PE=1 SV=2	gb|ACR24221.1|	1	214	214	348	1e-121	167/215	77	40S ribosomal protein S3 [Nosema bombycis] gb|ADZ95643.1| 40S ribosomal protein S3 [Nosema bombycis] gb|EOB14061.1| 40S ribosomal protein S3 [Nosema bombycis CQ1]	ref|XM_002996315.1|	1	642	645	276	3e-70	519/645	80	Nosema ceranae BRL01 hypothetical protein (NCER_100555) mRNA, complete cds	|IPR001351:Ribosomal protein S3, C-terminal|	|GO:0006412:translation|	|GO:0005622:intracellular|GO:0005840:ribosome|	|GO:0003735:structural constituent of ribosome|
orf00013_scaffold49	10609	11607	999	-	scaffold49																		ref|WP_009285219.1|	82	392	413	90.5	2e-17	77/317	24	proteinase inhibitor I4 serpin [Fibrisoma limi] emb|CCH56654.1| proteinase inhibitor I4 serpin [Fibrisoma limi BUZ 3]										|IPR000215:Protease inhibitor I4, serpin|			|GO:0004867:serine-type endopeptidase inhibitor activity|
orf00014_scaffold49	11859	12875	1017	-	scaffold49	all0778	Nos	O	COG4826	Serine protease inhibitor	CELLULAR PROCESSES AND SIGNALING	Posttranslational modification, protein turnover, chaperones	O	sp|Q5JJ64|Y1782_PYRKO	187	419	426	82.8	2e-16	67/244	27	Uncharacterized serpin-like protein TK1782 OS=Pyrococcus kodakaraensis (strain ATCC BAA-918 / JCM 12380 / KOD1) GN=TK1782 PE=3 SV=1	ref|YP_001916896.1|	13	330	344	98.2	3e-20	86/324	26	proteinase inhibitor I4 serpin [Natranaerobius thermophilus JW/NM-WN-LF] ref|WP_012447192.1| proteinase inhibitor I4 serpin [Natranaerobius thermophilus] gb|ACB84308.1| proteinase inhibitor I4 serpin [Natranaerobius thermophilus JW/NM-WN-LF]										|IPR000215:Protease inhibitor I4, serpin|			|GO:0004867:serine-type endopeptidase inhibitor activity|
orf00015_scaffold49	14309	14791	483	-	scaffold49	ECU09g1470	ecu	AJ	KOG0123	Polyadenylate-binding protein (RRM superfamily)	INFORMATION STORAGE AND PROCESSING	RNA processing and modification	A	sp|Q8STN7|Y9E7_ENCCU	29	148	161	100	3e-26	52/120	43	RRM domain-containing protein ECU09_1470 OS=Encephalitozoon cuniculi (strain GB-M1) GN=ECU09_1470 PE=1 SV=1	gb|EOB14060.1|	29	175	185	108	2e-27	60/147	40	hypothetical protein NBO_41g0035, partial [Nosema bombycis CQ1]	gb|GAJS01028896.1|	1	268	275	468	1e-128	260/268	97	TSA: Chilo suppressalis Unigene29506_All transcribed RNA sequence	|IPR000504:RNA recognition motif domain|			|GO:0003676:nucleic acid binding|
orf00017_scaffold49	15134	15985	852	-	scaffold49	ECU09g1480	Ecu	R	COG2319, KOG0645	FOG: WD40 repeat, WD40 repeat protein	POORLY CHARACTERIZED	General function prediction only	R	sp|Q6P0D9|CIAO1_DANRE	60	326	330	79	1e-15	73/269	27	Probable cytosolic iron-sulfur protein assembly protein ciao1 OS=Danio rerio GN=ciao1 PE=2 SV=1	gb|EOB14059.1|	20	298	300	250	1e-79	139/283	49	Cytosolic iron-sulfur protein assembly protein 1 [Nosema bombycis CQ1]	gb|GAJS01045577.1|	260	1	260	515	1e-142	260/260	100	TSA: Chilo suppressalis Unigene47410_All transcribed RNA sequence	|IPR001680:WD40 repeat|IPR019781:WD40 repeat, subgroup|			|GO:0005515:protein binding|
orf00018_scaffold49	17064	17978	915	+	scaffold49	ECU09g1490	ecu	T	KOG0211	Protein phosphatase 2A regulatory subunit A and related proteins	CELLULAR PROCESSES AND SIGNALING	Signal transduction mechanisms	T										gb|EOB14058.1|	211	541	546	241	4e-73	150/331	45	protein phosphatase PP2-A regulatory subunit A [Nosema bombycis CQ1]	gb|GAJS01041988.1|	1	233	233	406	1e-109	226/233	96	TSA: Chilo suppressalis Unigene43814_All transcribed RNA sequence
orf00019_scaffold49	18744	19151	408	+	scaffold49	ECU09g1240	Ecu	J	COG1097, KOG1004	RNA-binding protein Rrp4 and related proteins (contain S1 domain and KH domain), Exosomal 3'-5' exoribonuclease complex subunit Rrp40	INFORMATION STORAGE AND PROCESSING	Translation, ribosomal structure and biogenesis	J										gb|EOB11348.1|	67	168	251	135	1e-37	65/106	61	Exosome complex exonuclease RRP40 [Nosema bombycis CQ1]	ref|XM_002996310.1|	76	306	618	117	9e-23	188/231	81	Nosema ceranae BRL01 hypothetical protein (NCER_100548) mRNA, complete cds
orf00020_scaffold49	19590	20300	711	-	scaffold49																											gb|GAJS01042632.1|	1	102	237	170	1e-38	98/102	96	TSA: Chilo suppressalis Unigene44458_All transcribed RNA sequence
orf00001_scaffold50	161	574	414	+	scaffold50																		ref|XP_002995977.1|	10	137	137	139	1e-40	65/128	50	hypothetical protein NCER_101001 [Nosema ceranae BRL01] gb|EEQ82306.1| hypothetical protein NCER_101001 [Nosema ceranae BRL01]
orf00002_scaffold50	624	1775	1152	+	scaffold50	ECU05g1050	---	---	---	---	---	---	---										gb|EOB13981.1|	15	367	368	167	2e-45	117/371	31	hypothetical protein NBO_45g0004 [Nosema bombycis CQ1]
orf00003_scaffold50	2321	3025	705	-	scaffold50	ECU02g0380	---	---	---	---	---	---	---										ref|XP_003072392.1|	1	240	240	109	3e-26	81/253	32	hypothetical protein Eint_020310 [Encephalitozoon intestinalis ATCC 50506] gb|ADM11032.1| hypothetical protein Eint_020310 [Encephalitozoon intestinalis ATCC 50506]
orf00004_scaffold50	3742	4452	711	-	scaffold50	ECU02g0340	Ecu	O	COG0638, KOG0180	20S proteasome, alpha and beta subunits, 20S proteasome, regulatory subunit beta type PSMB3/PUP3	CELLULAR PROCESSES AND SIGNALING	Posttranslational modification, protein turnover, chaperones	O	sp|Q55D66|PSB3_DICDI	3	205	205	159	1e-47	80/203	39	Proteasome subunit beta type-3 OS=Dictyostelium discoideum GN=psmB3 PE=3 SV=1	gb|EOB15441.1|	7	225	225	271	1e-89	128/220	58	Proteasome component PUP3 [Nosema bombycis CQ1]	gb|GAJS01044032.1|	248	1	248	492	1e-135	248/248	100	TSA: Chilo suppressalis Unigene45860_All transcribed RNA sequence	|IPR001353:Proteasome, subunit alpha/beta|	|GO:0051603:proteolysis involved in cellular protein catabolic process|	|GO:0005839:proteasome core complex|	|GO:0004298:threonine-type endopeptidase activity|
orf00006_scaffold50	4451	7444	2994	+	scaffold50	ECU02g0330	Ecu	P	COG0474, KOG0209	Cation transport ATPase, P-type ATPase	METABOLISM	Inorganic ion transport and metabolism	P	sp|Q9EPE9|AT131_MOUSE	168	1186	1200	587	0	371/1039	35	Probable cation-transporting ATPase 13A1 OS=Mus musculus GN=Atp13a1 PE=1 SV=2	gb|AGE95501.1|	2	973	973	1062	0	526/1006	52	cation transporting atpase [Encephalitozoon cuniculi]	gb|GAJS01056347.1|	1045	1	1045	2040	0	1041/1045	99	TSA: Chilo suppressalis Unigene58193_All transcribed RNA sequence	|IPR000695:ATPase, P-type, H+ transporting proton pump|IPR001757:ATPase, P-type, K/Mg/Cd/Cu/Zn/Na/Ca/Na/H-transporter|IPR005834:Haloacid dehalogenase-like hydrolase|IPR006544:ATPase, P-type, unknown pump specificity (type V)|IPR008250:ATPase, P-type, ATPase-associated domain|	|GO:0006754:ATP biosynthetic process|GO:0008152:metabolic process|GO:0006812:cation transport|	|GO:0016020:membrane|GO:0016021:integral to membrane|	|GO:0005524:ATP binding|GO:0015662:ATPase activity, coupled to transmembrane movement of ions, phosphorylative mechanism|GO:0003824:catalytic activity|GO:0016887:ATPase activity|GO:0016820:hydrolase activity, acting on acid anhydrides, catalyzing transmembrane movement of substances|
orf00007_scaffold50	7483	8397	915	+	scaffold50																		ref|XP_002995982.1|	40	242	243	161	2e-45	95/211	45	hypothetical protein NCER_101006 [Nosema ceranae BRL01] gb|EEQ82311.1| hypothetical protein NCER_101006 [Nosema ceranae BRL01]
orf00008_scaffold50	8420	9811	1392	+	scaffold50	ECU02g0430	Ecu	U	COG5158, KOG1300	Proteins involved in synaptic transmission and general secretion, Sec1 family, Vesicle trafficking protein Sec1	CELLULAR PROCESSES AND SIGNALING	Intracellular trafficking, secretion, and vesicular transport	U	sp|Q64324|STXB2_MOUSE	4	577	593	103	3e-22	133/578	23	Syntaxin-binding protein 2 OS=Mus musculus GN=Stxbp2 PE=2 SV=1	gb|AGE95537.1|	9	491	501	353	1e-114	197/485	40	sec1-like syntaxin-binding protein [Encephalitozoon cuniculi]										|IPR001619:Sec1-like protein|	|GO:0006904:vesicle docking involved in exocytosis|GO:0016192:vesicle-mediated transport|
orf00009_scaffold50	9832	10302	471	+	scaffold50	ECU02g0440	Ecu	O	COG0386, KOG1651	Glutathione peroxidase	CELLULAR PROCESSES AND SIGNALING	Posttranslational modification, protein turnover, chaperones	O	sp|Q8SSH7|GPX_ENCCU	10	160	177	145	5e-44	75/151	49	Probable phospholipid hydroperoxide glutathione peroxidase OS=Encephalitozoon cuniculi (strain GB-M1) GN=ECU02_0440 PE=1 SV=1	ref|NP_584571.1|	10	160	177	145	3e-42	75/151	49	GLUTATHION PEROXIDASE [Encephalitozoon cuniculi GB-M1] sp|Q8SSH7.1|GPX_ENCCU RecName: Full=Probable phospholipid hydroperoxide glutathione peroxidase; Short=PHGPx emb|CAD25075.1| GLUTATHION PEROXIDASE [Encephalitozoon cuniculi GB-M1]										|IPR000889:Glutathione peroxidase|	|GO:0006979:response to oxidative stress|GO:0055114:oxidation-reduction process|		|GO:0004602:glutathione peroxidase activity|
orf00010_scaffold50	10926	11510	585	+	scaffold50	ECU02g0440	Ecu	O	COG0386, KOG1651	Glutathione peroxidase	CELLULAR PROCESSES AND SIGNALING	Posttranslational modification, protein turnover, chaperones	O	sp|Q8SSH7|GPX_ENCCU	4	154	177	125	2e-35	57/151	37	Probable phospholipid hydroperoxide glutathione peroxidase OS=Encephalitozoon cuniculi (strain GB-M1) GN=ECU02_0440 PE=1 SV=1	gb|EOB11356.1|	3	191	191	173	2e-52	80/189	42	phospholipid hydroperoxide glutathione peroxidase [Nosema bombycis CQ1]	gb|GAJS01039402.1|	219	1	219	410	1e-111	216/219	98	TSA: Chilo suppressalis Unigene41226_All transcribed RNA sequence	|IPR000889:Glutathione peroxidase|	|GO:0006979:response to oxidative stress|GO:0055114:oxidation-reduction process|		|GO:0004602:glutathione peroxidase activity|
orf00011_scaffold50	11572	12357	786	+	scaffold50	ECU09g0550	ecu	U	KOG3839	Lectin VIP36, involved in the transport of glycoproteins carrying high mannose-type glycans	CELLULAR PROCESSES AND SIGNALING	Intracellular trafficking, secretion, and vesicular transport	U										gb|EOB13846.1|	1	116	178	91.3	1e-19	48/116	41	hypothetical protein NBO_55gi001 [Nosema bombycis CQ1]	gb|GAJS01040839.1|	227	1	227	450	1e-122	227/227	100	TSA: Chilo suppressalis Unigene42665_All transcribed RNA sequence	|IPR005052:Legume-like lectin|		|GO:0016020:membrane|
orf00012_scaffold50	12991	13986	996	-	scaffold50																		ref|XP_002995861.1|	135	457	479	208	1e-60	137/331	41	hypothetical protein NCER_101142 [Nosema ceranae BRL01] gb|EEQ82190.1| hypothetical protein NCER_101142 [Nosema ceranae BRL01]
orf00014_scaffold50	15952	17115	1164	+	scaffold50	ECU02g0520	Ecu	O	COG0459, KOG0358	Chaperonin GroEL (HSP60 family), Chaperonin complex component, TCP-1 delta subunit (CCT4)	CELLULAR PROCESSES AND SIGNALING	Posttranslational modification, protein turnover, chaperones	O	sp|Q8SSH3|TCPD_ENCCU	101	483	484	439	1e-151	206/383	53	T-complex protein 1 subunit delta OS=Encephalitozoon cuniculi (strain GB-M1) GN=CCT4 PE=1 SV=1	gb|EOB15438.1|	101	497	498	440	1e-149	227/400	56	T-complex protein 1 subunit delta [Nosema bombycis CQ1]	gb|GAJS01052503.1|	1	375	375	712	0	371/375	98	TSA: Chilo suppressalis Unigene54344_All transcribed RNA sequence	|IPR002423:Chaperonin Cpn60/TCP-1|IPR017998:Chaperone, tailless complex polypeptide 1|	|GO:0044267:cellular protein metabolic process|		|GO:0005524:ATP binding|
orf00015_scaffold50	17246	18223	978	+	scaffold50																		ref|XP_002995864.1|	153	375	377	102	1e-21	72/228	31	hypothetical protein NCER_101145 [Nosema ceranae BRL01] gb|EEQ82193.1| hypothetical protein NCER_101145 [Nosema ceranae BRL01]
orf00016_scaffold50	18905	19771	867	-	scaffold50
orf00001_scaffold51	1868	2203	336	+	scaffold51
orf00002_scaffold51	2218	3225	1008	+	scaffold51
orf00003_scaffold51	3395	3793	399	+	scaffold51
orf00004_scaffold51	4216	4614	399	+	scaffold51
orf00008_scaffold51	6192	6800	609	+	scaffold51
orf00009_scaffold51	6801	7238	438	+	scaffold51
orf00012_scaffold51	8460	9359	900	+	scaffold51																		ref|XP_001622017.1|	11	178	408	105	6e-23	65/168	38	hypothetical protein NEMVEDRAFT_v1g907 [Nematostella vectensis] gb|EDO29917.1| predicted protein [Nematostella vectensis]										|IPR003590:Leucine-rich repeat, ribonuclease inhibitor subtype|
orf00014_scaffold51	10012	10416	405	+	scaffold51
orf00015_scaffold51	10577	11569	993	+	scaffold51																		ref|XP_001629079.1|	1	149	295	92.4	2e-18	53/149	35	predicted protein [Nematostella vectensis] gb|EDO37016.1| predicted protein [Nematostella vectensis]										|IPR003590:Leucine-rich repeat, ribonuclease inhibitor subtype|
orf00017_scaffold51	16159	17097	939	+	scaffold51
orf00019_scaffold51	17259	18233	975	+	scaffold51
orf00001_scaffold53	172	1650	1479	+	scaffold53	ECU02g0850	Ecu	OC, O	COG0526, KOG0191	Thiol-disulfide isomerase and thioredoxins, Thioredoxin/protein disulfide isomerase	CELLULAR PROCESSES AND SIGNALING	Posttranslational modification, protein turnover, chaperones	O										gb|EOB15080.1|	4	497	497	546	0	249/495	50	Thioredoxin [Nosema bombycis CQ1]	gb|GAJS01055023.1|	514	1	514	971	0	508/514	98	TSA: Chilo suppressalis Unigene56865_All transcribed RNA sequence	|IPR013766:Thioredoxin domain|	|GO:0045454:cell redox homeostasis|
orf00002_scaffold53	3214	3816	603	+	scaffold53																		ref|XP_002995122.1|	26	177	438	114	5e-27	70/156	44	hypothetical protein NCER_102107 [Nosema ceranae BRL01] gb|EEQ81451.1| hypothetical protein NCER_102107 [Nosema ceranae BRL01]										|IPR013057:Amino acid transporter, transmembrane|
orf00003_scaffold53	3773	4480	708	+	scaffold53	ECU11g1740	Ecu	E	COG0814, KOG1305	Amino acid permeases, Amino acid transporter protein	METABOLISM	Amino acid transport and metabolism	E										ref|XP_003887143.1|	197	390	404	75.1	1e-12	54/203	26	amino acid permease [Encephalitozoon hellem ATCC 50504] gb|AFM98162.1| amino acid permease [Encephalitozoon hellem ATCC 50504]
orf00004_scaffold53	4838	5473	636	-	scaffold53	ECU08g0380	Ecu	R, A	COG0724, KOG0108	RNA-binding proteins (RRM domain), mRNA cleavage and polyadenylation factor I complex, subunit RNA15	POORLY CHARACTERIZED, INFORMATION STORAGE AND PROCESSING	General function prediction only , RNA processing and modification	R, A	sp|Q8HXM1|CSTF2_BOVIN	17	183	572	72	1e-13	49/170	28	Cleavage stimulation factor subunit 2 OS=Bos taurus GN=CSTF2 PE=2 SV=1	gb|EOB13778.1|	1	209	210	275	6e-92	133/209	63	Cleavage stimulation factor 64 kDa subunit [Nosema bombycis CQ1]	ref|XM_002996184.1|	1	617	636	311	5e-81	502/617	81	Nosema ceranae BRL01 hypothetical protein (NCER_100689) mRNA, complete cds	|IPR000504:RNA recognition motif domain|			|GO:0003676:nucleic acid binding|
orf00005_scaffold53	5506	5925	420	-	scaffold53	ECU08g0370	Ecu	J	COG0198, KOG3401	Ribosomal protein L24, 60S ribosomal protein L26	INFORMATION STORAGE AND PROCESSING	Translation, ribosomal structure and biogenesis	J	sp|A2BMD0|RL24_HYPBU	2	120	149	85.9	5e-21	49/119	41	50S ribosomal protein L24P OS=Hyperthermus butylicus (strain DSM 5456 / JCM 9403) GN=rpl24p PE=3 SV=1	gb|ADZ95716.1|	1	137	139	174	2e-54	90/137	65	60S ribosomal protein L24P [Nosema bombycis] gb|EOB12528.1| 50S ribosomal protein L24P [Nosema bombycis CQ1]	ref|XM_002996185.1|	1	360	417	206	1e-49	296/360	82	Nosema ceranae BRL01 hypothetical protein (NCER_100690) mRNA, complete cds	|IPR005756:Ribosomal protein L26/L24P, eukaryotic/archaeal|IPR005824:KOW|	|GO:0006412:translation|	|GO:0015934:large ribosomal subunit|	|GO:0003735:structural constituent of ribosome|
orf00007_scaffold53	6363	7142	780	-	scaffold53																											gb|GAJS01042950.1|	239	1	239	474	1e-130	239/239	100	TSA: Chilo suppressalis Unigene44778_All transcribed RNA sequence
orf00012_scaffold53	12512	13066	555	+	scaffold53	ECU04g0810	Ecu	TZDR, T	COG5126, KOG0044	Ca2+-binding protein (EF-Hand superfamily), Ca2+ sensor (EF-Hand superfamily)	CELLULAR PROCESSES AND SIGNALING	Signal transduction mechanisms	T	sp|Q16981|APLC_APLCA	1	185	191	119	7e-33	63/185	34	Aplycalcin OS=Aplysia californica PE=2 SV=2	gb|EOB11222.1|	36	219	219	234	6e-76	110/184	59	Neuronal calcium sensor 1 [Nosema bombycis CQ1]	ref|XM_002994829.1|	1	530	555	234	8e-58	427/530	80	Nosema ceranae BRL01 hypothetical protein (NCER_102510) mRNA, complete cds	|IPR001125:Recoverin|IPR002048:Calcium-binding EF-hand|			|GO:0005509:calcium ion binding|
orf00013_scaffold53	13548	14519	972	+	scaffold53	ECU09g1660	ecu	R	KOG4532	WD40-like repeat containing protein	POORLY CHARACTERIZED	General function prediction only	R	sp|P87229|YC03_SCHPO	20	341	347	117	3e-29	87/323	26	Uncharacterized protein C4G3.03 OS=Schizosaccharomyces pombe (strain 972 / ATCC 24843) GN=SPCC4G3.03 PE=4 SV=1	gb|EOB13610.1|	1	320	321	287	2e-93	161/323	49	hypothetical protein NBO_65g0014 [Nosema bombycis CQ1]										|IPR001680:WD40 repeat|IPR019417:Domain of unknown function DUF2415|			|GO:0005515:protein binding|
orf00014_scaffold53	16149	17360	1212	+	scaffold53																											gb|GAJS01039611.1|	2	194	220	145	1e-30	163/193	84	TSA: Chilo suppressalis Unigene41435_All transcribed RNA sequence
orf00001_scaffold54	374	913	540	-	scaffold54	ECU11g1940	Ecu	JA	COG2136, KOG2780	Predicted exosome subunit/U3 small nucleolar ribonucleoprotein (snoRNP) component, contains IMP4 domain, Ribosome biogenesis protein RPF1, contains IMP4 domain	INFORMATION STORAGE AND PROCESSING	Translation, ribosomal structure and biogenesis , RNA processing and modification	J, A										gb|AFN84164.1|	1	182	182	134	2e-37	73/184	39	U3 small nucleolar ribonucleoprotein [Encephalitozoon romaleae SJ-2008]	gb|GAJS01048806.1|	297	1	297	557	1e-155	293/297	98	TSA: Chilo suppressalis Unigene50641_All transcribed RNA sequence
orf00002_scaffold54	1745	2776	1032	-	scaffold54	ECU11g1950	Ecu	DZ, DZU	COG5019, KOG2655	Septin family protein, Septin family protein (P-loop GTPase)	CELLULAR PROCESSES AND SIGNALING	Cell cycle control, cell division, chromosome partitioning	D	sp|Q8SQR3|CDC10_ENCCU	10	353	356	317	1e-106	168/345	48	Cell division control protein 10 OS=Encephalitozoon cuniculi (strain GB-M1) GN=CDC10 PE=1 SV=2	ref|XP_003888438.1|	10	320	356	321	1e-106	160/311	51	septin-like protein [Encephalitozoon hellem ATCC 50504] gb|AFM99457.1| septin-like protein [Encephalitozoon hellem ATCC 50504]	gb|GAJS01044862.1|	254	1	254	424	1e-115	244/254	96	TSA: Chilo suppressalis Unigene46692_All transcribed RNA sequence	|IPR000038:Cell division/GTP binding protein|IPR016491:Septin|	|GO:0007049:cell cycle|	|GO:0031105:septin complex|	|GO:0005525:GTP binding|
orf00003_scaffold54	2897	3142	246	+	scaffold54
orf00004_scaffold54	3548	4123	576	+	scaffold54	ECU11g1920	Ecu	S	COG5291, KOG0858	Predicted membrane protein	POORLY CHARACTERIZED	Function unknown	S	sp|Q9D8K3|DERL3_MOUSE	84	215	228	89.4	6e-21	54/134	40	Derlin-3 OS=Mus musculus GN=Derl3 PE=2 SV=1	gb|EOB13491.1|	85	201	201	191	4e-59	88/117	75	Derlin-2, partial [Nosema bombycis CQ1]	ref|XM_002995661.1|	361	620	1017	182	3e-42	218/260	83	Nosema ceranae BRL01 hypothetical protein (NCER_101326) mRNA, complete cds	|IPR007599:Derlin|
orf00005_scaffold54	4263	5969	1707	-	scaffold54	ECU11g1930_2	Ecu	K	COG5164	Transcription elongation factor	INFORMATION STORAGE AND PROCESSING	Transcription	K	sp|O13936|SPT5_SCHPO	230	506	990	107	5e-23	78/277	28	Transcription elongation factor spt5 OS=Schizosaccharomyces pombe (strain 972 / ATCC 24843) GN=spt5 PE=1 SV=1	gb|EOB14117.1|	1	559	561	595	0	304/570	53	transcription elongation factor spt5 [Nosema bombycis CQ1]	gb|GAJS01035212.1|	1	622	622	1178	0	615/622	98	TSA: Chilo suppressalis Unigene37033_All transcribed RNA sequence	|IPR005100:Transcription elongation factor Spt5, NGN domain|IPR005824:KOW|
orf00006_scaffold54	6364	7188	825	+	scaffold54	ECU11g1960	ecu	O	KOG2908	26S proteasome regulatory complex, subunit RPN9/PSMD13	CELLULAR PROCESSES AND SIGNALING	Posttranslational modification, protein turnover, chaperones	O										gb|EOB11604.1|	58	328	328	227	2e-70	124/277	44	26S proteasome non-ATPase regulatory subunit 13 [Nosema bombycis CQ1]
orf00007_scaffold54	7476	7877	402	+	scaffold54																		gb|EOB12498.1|	3	97	97	103	5e-27	42/95	44	hypothetical protein NBO_423g0002, partial [Nosema bombycis CQ1]
orf00002_scaffold55	163	3264	3102	+	scaffold55									sp|Q6B966|NAL14_MOUSE	633	846	993	83.6	7e-15	58/218	26	NACHT, LRR and PYD domains-containing protein 14 OS=Mus musculus GN=Nlrp14 PE=2 SV=2	ref|XP_001629079.1|	2	196	295	120	8e-27	69/195	35	predicted protein [Nematostella vectensis] gb|EDO37016.1| predicted protein [Nematostella vectensis]										|IPR003590:Leucine-rich repeat, ribonuclease inhibitor subtype|
orf00003_scaffold55	4408	5286	879	+	scaffold55
orf00004_scaffold55	6755	7060	306	-	scaffold55
orf00005_scaffold55	7033	8430	1398	-	scaffold55									sp|Q7RTR2|NLRC3_HUMAN	654	803	1065	76.6	2e-13	53/155	34	Protein NLRC3 OS=Homo sapiens GN=NLRC3 PE=2 SV=2	ref|XP_001629079.1|	1	205	295	110	3e-24	70/205	34	predicted protein [Nematostella vectensis] gb|EDO37016.1| predicted protein [Nematostella vectensis]										|IPR003590:Leucine-rich repeat, ribonuclease inhibitor subtype|
orf00006_scaffold55	8427	9368	942	-	scaffold55
orf00007_scaffold55	11198	11446	249	-	scaffold55
orf00008_scaffold55	13174	13512	339	-	scaffold55																		ref|XP_002995165.1|	4	99	198	99.4	2e-24	49/96	51	hypothetical protein NCER_102052 [Nosema ceranae BRL01] gb|EEQ81494.1| hypothetical protein NCER_102052 [Nosema ceranae BRL01]
orf00009_scaffold55	13882	14496	615	+	scaffold55																		gb|EFN69940.1|	10	149	149	134	2e-37	64/142	45	Uncharacterized transposase-like protein HI1328.1 [Camponotus floridanus]
orf00010_scaffold55	14821	15324	504	+	scaffold55																		gb|EIE79046.1|	12	140	167	84.7	3e-18	49/129	37	hypothetical protein RO3G_03751 [Rhizopus delemar RA 99-880]
orf00011_scaffold55	15822	16730	909	+	scaffold55	NMB1411	Nme	L	COG3676	Transposase and inactivated derivatives	INFORMATION STORAGE AND PROCESSING	Replication, recombination and repair	L										ref|XP_001636692.1|	3	138	138	161	1e-46	75/136	55	predicted protein [Nematostella vectensis] gb|EDO44629.1| predicted protein [Nematostella vectensis]
orf00012_scaffold55	18438	18776	339	+	scaffold55
orf00014_scaffold55	18836	19243	408	+	scaffold55																		ref|XP_002995865.1|	1	84	226	104	7e-26	51/84	60	hypothetical protein NCER_101132 [Nosema ceranae BRL01] gb|EEQ82194.1| hypothetical protein NCER_101132 [Nosema ceranae BRL01]
orf00001_scaffold56	109	3069	2961	-	scaffold56	ECU10g1160	ecu	DO	KOG1858	Anaphase-promoting complex (APC), subunit 1 (meiotic check point regulator/Tsg24)	CELLULAR PROCESSES AND SIGNALING	Cell cycle control, cell division, chromosome partitioning	D										gb|AFN83920.1|	1	1039	1040	393	1e-117	291/1078	26	hypothetical protein EROM_101050 [Encephalitozoon romaleae SJ-2008]
orf00002_scaffold56	3265	4767	1503	-	scaffold56	ECU10g1190	---	---	---	---	---	---	---										ref|NP_586234.1|	5	506	514	155	1e-38	120/519	23	hypothetical protein ECU10_1190 [Encephalitozoon cuniculi GB-M1] emb|CAD25838.1| hypothetical protein [Encephalitozoon cuniculi GB-M1]
orf00003_scaffold56	5133	6224	1092	+	scaffold56	ECU07g0320	Ecu	J, D	COG0144, KOG2360	tRNA and rRNA cytosine-C5-methylases, Proliferation-associated nucleolar protein (NOL1)	INFORMATION STORAGE AND PROCESSING, CELLULAR PROCESSES AND SIGNALING	Translation, ribosomal structure and biogenesis , Cell cycle control, cell division, chromosome partitioning	J, D	sp|Q96P11|NSUN5_HUMAN	156	376	429	161	2e-44	83/222	37	Putative methyltransferase NSUN5 OS=Homo sapiens GN=NSUN5 PE=1 SV=2	gb|EOB13726.1|	1	337	339	398	1e-136	189/339	55	Putative methyltransferase NSUN5 [Nosema bombycis CQ1]	gb|GAJS01038045.1|	1	212	212	357	2e-94	204/212	96	TSA: Chilo suppressalis Unigene39869_All transcribed RNA sequence	|IPR001678:Bacterial Fmu (Sun)/eukaryotic nucleolar NOL1/Nop2p|IPR023267:RNA (C5-cytosine) methyltransferase|
orf00004_scaffold56	6293	8050	1758	-	scaffold56	ECU10g0810	Ecu	D	COG5185, KOG0995	Protein involved in chromosome segregation, interacts with SMC proteins, Centromere-associated protein HEC1	CELLULAR PROCESSES AND SIGNALING	Cell cycle control, cell division, chromosome partitioning	D	sp|Q8SUE9|NDC80_ENCCU	3	531	543	381	1e-125	231/532	43	Probable kinetochore protein NDC80 OS=Encephalitozoon cuniculi (strain GB-M1) GN=NDC80 PE=3 SV=1	gb|AFN83885.1|	3	532	544	419	1e-138	233/531	43	chromosome segregation protein [Encephalitozoon romaleae SJ-2008]	gb|GAJS01054786.1|	491	4	491	967	0	488/488	100	TSA: Chilo suppressalis Unigene56628_All transcribed RNA sequence	|IPR005550:Kinetochore protein Ndc80|
orf00005_scaffold56	8729	9082	354	-	scaffold56																		ref|XP_002996693.1|	34	146	146	89	6e-21	50/113	44	hypothetical protein NCER_100193 [Nosema ceranae BRL01] gb|EEQ83022.1| hypothetical protein NCER_100193 [Nosema ceranae BRL01]
orf00008_scaffold56	10030	12504	2475	-	scaffold56	ECU10g1240	Ecu	U, YU	COG5215, KOG1241	Karyopherin (importin) beta, Karyopherin (importin) beta 1	CELLULAR PROCESSES AND SIGNALING	Intracellular trafficking, secretion, and vesicular transport , Nuclear structure	U, Y	sp|P70168|IMB1_MOUSE	36	830	876	125	3e-28	180/831	21	Importin subunit beta-1 OS=Mus musculus GN=Kpnb1 PE=1 SV=2	gb|AFN83928.1|	1	823	828	538	1e-177	295/825	35	karyopherin beta [Encephalitozoon romaleae SJ-2008]	gb|GAJS01053903.1|	431	1	431	720	0	414/431	96	TSA: Chilo suppressalis Unigene55745_All transcribed RNA sequence	|IPR001494:Importin-beta, N-terminal|	|GO:0006886:intracellular protein transport|		|GO:0008565:protein transporter activity|
orf00009_scaffold56	12939	14213	1275	-	scaffold56	ECU10g1250	ecu	TZ	KOG1922	Rho GTPase effector BNI1 and related formins	CELLULAR PROCESSES AND SIGNALING	Signal transduction mechanisms	T										ref|XP_003888200.1|	451	855	885	229	2e-64	143/415	34	hypothetical protein EHEL_101270 [Encephalitozoon hellem ATCC 50504] gb|AFM99219.1| hypothetical protein EHEL_101270 [Encephalitozoon hellem ATCC 50504]										|IPR015425:Actin-binding FH2|
orf00010_scaffold56	14272	15366	1095	-	scaffold56	ECU10g1250	ecu	TZ	KOG1922	Rho GTPase effector BNI1 and related formins	CELLULAR PROCESSES AND SIGNALING	Signal transduction mechanisms	T										gb|EOB12130.1|	138	334	345	118	2e-27	76/198	38	hypothetical protein NBO_520gi001, partial [Nosema bombycis CQ1]
orf00011_scaffold56	15948	17006	1059	-	scaffold56	ECU10g1120	Ecu	K	COG5095, KOG2549	Transcription initiation factor TFIID, subunit TAF6 (also component of histone acetyltransferase SAGA)	INFORMATION STORAGE AND PROCESSING	Transcription	K	sp|O74462|TAF6_SCHPO	5	375	452	233	1e-71	129/371	34	Transcription initiation factor TFIID subunit 6 OS=Schizosaccharomyces pombe (strain 972 / ATCC 24843) GN=taf6 PE=1 SV=1	ref|XP_003073792.1|	1	351	356	555	0	259/351	73	transcription initiation factor TFIID subunit TAF6 [Encephalitozoon intestinalis ATCC 50506] gb|ADM12432.1| transcription initiation factor TFIID subunit TAF6 [Encephalitozoon intestinalis ATCC 50506]	gb|GAJS01033620.1|	861	1	861	1548	0	838/861	97	TSA: Chilo suppressalis Unigene35439_All transcribed RNA sequence	|IPR004823:TATA box binding protein associated factor (TAF)|IPR011442:Domain of unknown function DUF1546|	|GO:0006352:transcription initiation, DNA-dependent|GO:0051090:regulation of transcription factor activity|	|GO:0005634:nucleus|	|GO:0016986:transcription initiation factor activity|GO:0003702:RNA polymerase II transcription factor activity|
orf00012_scaffold56	17524	18894	1371	-	scaffold56	ECU08g1450	Ecu	J	COG1867, KOG1253	N2,N2-dimethylguanosine tRNA methyltransferase	INFORMATION STORAGE AND PROCESSING	Translation, ribosomal structure and biogenesis	J	sp|Q8SR99|TRM1_ENCCU	7	429	432	382	1e-128	194/455	42	tRNA (guanine(26)-N(2))-dimethyltransferase OS=Encephalitozoon cuniculi (strain GB-M1) GN=TRM1 PE=1 SV=1	ref|XP_003887824.1|	7	429	432	393	1e-131	207/455	45	N2,N2-dimethylguanosine tRNA methyltransferase [Encephalitozoon hellem ATCC 50504] gb|AFM98843.1| N2,N2-dimethylguanosine tRNA methyltransferase [Encephalitozoon hellem ATCC 50504]	gb|GAJS01045146.1|	1	256	256	460	1e-125	250/256	97	TSA: Chilo suppressalis Unigene46979_All transcribed RNA sequence	|IPR002905:N2,N2-dimethylguanosine tRNA methyltransferase|	|GO:0008033:tRNA processing|		|GO:0003723:RNA binding|GO:0004809:tRNA (guanine-N2-)-methyltransferase activity|
orf00001_scaffold57	1274	1882	609	-	scaffold57
orf00002_scaffold57	3017	4735	1719	-	scaffold57
orf00003_scaffold57	5576	6031	456	+	scaffold57																		ref|XP_002995458.1|	1	139	210	110	5e-28	62/142	43	hypothetical protein NCER_101635 [Nosema ceranae BRL01] gb|EEQ81787.1| hypothetical protein NCER_101635 [Nosema ceranae BRL01]
orf00004_scaffold57	6710	6967	258	+	scaffold57																											gb|GAJS01049290.1|	163	1	305	291	2e-75	159/163	97	TSA: Chilo suppressalis Unigene51125_All transcribed RNA sequence
orf00006_scaffold57	7866	8834	969	+	scaffold57
orf00007_scaffold57	9100	11043	1944	-	scaffold57	ECU11g1830	Ecu	O	COG0443, KOG0103	Molecular chaperone, Molecular chaperones HSP105/HSP110/SSE1, HSP70 superfamily	CELLULAR PROCESSES AND SIGNALING	Posttranslational modification, protein turnover, chaperones	O	sp|Q8SQR8|HSP7F_ENCCU	1	607	658	562	0	275/608	45	Heat shock protein homolog SSE1 OS=Encephalitozoon cuniculi (strain GB-M1) GN=SSE1 PE=1 SV=2	ref|NP_586489.1|	7	613	664	563	0	275/608	45	DNAK-LIKE PROTEIN (HEAT SHOCK PROTEIN OF THE HSP70 FAMILY) [Encephalitozoon cuniculi GB-M1]	gb|GAJS01055376.1|	1	560	560	1078	0	556/560	99	TSA: Chilo suppressalis Unigene57219_All transcribed RNA sequence	|IPR013126:Heat shock protein 70|
orf00008_scaffold57	11645	12400	756	+	scaffold57																		ref|XP_002995926.1|	11	269	269	201	2e-61	131/268	48	hypothetical protein NCER_101062 [Nosema ceranae BRL01] gb|EEQ82255.1| hypothetical protein NCER_101062 [Nosema ceranae BRL01]	gb|GAJS01044824.1|	1	253	253	502	1e-138	253/253	100	TSA: Chilo suppressalis Unigene46654_All transcribed RNA sequence
orf00009_scaffold57	13102	14067	966	+	scaffold57																											gb|GAJS01039969.1|	1	222	222	440	1e-119	222/222	100	TSA: Chilo suppressalis Unigene41793_All transcribed RNA sequence
orf00011_scaffold57	14524	16464	1941	-	scaffold57	ECU11g1820	ecu	YU	KOG0845	Nuclear pore complex, Nup98 component (sc Nup145/Nup100/Nup116)	CELLULAR PROCESSES AND SIGNALING	Nuclear structure	Y										gb|EOB14739.1|	63	374	375	207	7e-58	149/369	40	Myosin light chain kinase, smooth muscle [Nosema bombycis CQ1]	gb|GAJS01055965.1|	1	618	696	1193	0	614/618	99	TSA: Chilo suppressalis Unigene57811_All transcribed RNA sequence
orf00012_scaffold57	16925	19363	2439	-	scaffold57	ECU03g0270	Ecu	U	COG5240, KOG1078	Vesicle coat complex COPI, gamma subunit	CELLULAR PROCESSES AND SIGNALING	Intracellular trafficking, secretion, and vesicular transport	U	sp|Q8H852|COPG1_ORYSJ	32	498	884	137	7e-32	120/480	25	Coatomer subunit gamma-1 OS=Oryza sativa subsp. japonica GN=Os03g0227000 PE=2 SV=2	gb|EOB12669.1|	1	747	757	471	1e-152	307/810	37	Coatomer subunit gamma-2 [Nosema bombycis CQ1]	ref|XM_002995805.1|	603	1039	2253	145	2e-30	346/437	79	Nosema ceranae BRL01 hypothetical protein (NCER_101159) mRNA, complete cds	|IPR002553:Clathrin/coatomer adaptor, adaptin-like, N-terminal|	|GO:0006886:intracellular protein transport|GO:0016192:vesicle-mediated transport|	|GO:0030117:membrane coat|
orf00001_scaffold59	1475	2920	1446	+	scaffold59
orf00003_scaffold59	2928	3215	288	+	scaffold59
orf00005_scaffold59	4523	5134	612	-	scaffold59
orf00006_scaffold59	6638	7663	1026	-	scaffold59
orf00012_scaffold59	14763	15230	468	-	scaffold59	YIL082w-a_2	Sce	L	COG2801	Transposase and inactivated derivatives	INFORMATION STORAGE AND PROCESSING	Replication, recombination and repair	L	sp|P04323|POL3_DROME	312	436	1058	120	6e-31	53/125	42	Retrovirus-related Pol polyprotein from transposon 17.6 OS=Drosophila melanogaster GN=pol PE=4 SV=1	gb|ABE26655.1|	487	614	1123	157	4e-42	72/128	56	pol polyprotein [Nosema bombycis]										|IPR000477:Reverse transcriptase|	|GO:0006278:RNA-dependent DNA replication|		|GO:0003723:RNA binding|GO:0003964:RNA-directed DNA polymerase activity|
orf00013_scaffold59	16009	16371	363	+	scaffold59
orf00014_scaffold59	16454	17470	1017	-	scaffold59																		gb|ABE26651.1|	693	1020	1022	184	4e-49	103/329	31	pol polyprotein [Nosema bombycis]										|IPR001584:Integrase, catalytic core|	|GO:0015074:DNA integration|		|GO:0003677:DNA binding|
orf00001_scaffold60	150	1676	1527	+	scaffold60
orf00002_scaffold60	2328	3212	885	-	scaffold60
orf00003_scaffold60	4545	4844	300	+	scaffold60																		gb|EOB12865.1|	303	391	391	71.2	4e-13	48/90	53	Uridine/cytidine kinase-like 1, partial [Nosema bombycis CQ1]										|IPR001813:Ribosomal protein 60S|	|GO:0006414:translational elongation|	|GO:0005622:intracellular|GO:0005840:ribosome|	|GO:0003735:structural constituent of ribosome|
orf00004_scaffold60	4869	5843	975	+	scaffold60	ECU07g0160	Ecu	E, L	COG0241, KOG2134	Histidinol phosphatase and related phosphatases, Polynucleotide kinase 3' phosphatase	METABOLISM, INFORMATION STORAGE AND PROCESSING	Amino acid transport and metabolism , Replication, recombination and repair	E, L	sp|Q19683|YZR5_CAEEL	39	211	407	89.4	1e-18	58/182	31	Uncharacterized protein F21D5.5 OS=Caenorhabditis elegans GN=F21D5.5 PE=2 SV=2	gb|EOB12864.1|	1	329	330	181	1e-51	121/335	36	Bifunctional polynucleotide phosphatase/kinase [Nosema bombycis CQ1]										|IPR006549:HAD-superfamily hydrolase, subfamily IIIA|IPR006551:Polynucleotide 3'-phosphatase|IPR013954:Polynucleotide kinase 3 phosphatase, central region|
orf00005_scaffold60	5849	6142	294	-	scaffold60
orf00006_scaffold60	6450	7661	1212	+	scaffold60	ECU07g0180	ecu	I	KOG3720	Lysosomal & prostatic acid phosphatases	METABOLISM	Lipid transport and metabolism	I	sp|P15309|PPAP_HUMAN	35	334	386	70.1	6e-12	80/320	25	Prostatic acid phosphatase OS=Homo sapiens GN=ACPP PE=1 SV=3	gb|EOB14505.1|	1	393	423	292	1e-92	154/393	39	Acid phosphatase-like protein 2 [Nosema bombycis CQ1]										|IPR000560:Histidine phosphatase superfamily, clade-2|			|GO:0003993:acid phosphatase activity|
orf00007_scaffold60	7696	8859	1164	+	scaffold60	ECU07g0190	Ecu	O	COG1222, KOG0651	ATP-dependent 26S proteasome regulatory subunit, 26S proteasome regulatory complex, ATPase RPT4	CELLULAR PROCESSES AND SIGNALING	Posttranslational modification, protein turnover, chaperones	O	sp|P62335|PRS10_SPETR	6	387	389	517	0	245/382	64	26S protease regulatory subunit 10B OS=Spermophilus tridecemlineatus GN=PSMC6 PE=2 SV=1	gb|AFN83263.1|	8	391	391	608	0	302/384	78	26S proteasome regulatory subunit 10 [Encephalitozoon romaleae SJ-2008]	ref|XM_002996182.1|	57	1194	1194	607	1e-169	930/1138	81	Nosema ceranae BRL01 hypothetical protein (NCER_100711) mRNA, complete cds	|IPR003593:ATPase, AAA+ type, core|IPR003959:ATPase, AAA-type, core|IPR005937:26S proteasome subunit P45|	|GO:0030163:protein catabolic process|	|GO:0005737:cytoplasm|	|GO:0000166:nucleotide binding|GO:0017111:nucleoside-triphosphatase activity|GO:0005524:ATP binding|GO:0016787:hydrolase activity|
orf00008_scaffold60	9020	10537	1518	+	scaffold60	ECU07g0200	---	---	---	---	---	---	---										gb|EOB12860.1|	42	296	298	189	2e-53	107/260	41	hypothetical protein NBO_353g0002 [Nosema bombycis CQ1]
orf00009_scaffold60	10886	11401	516	+	scaffold60	ECU11g1250	---	---	---	---	---	---	---										gb|AFN84095.1|	1	168	170	124	1e-33	71/172	41	hypothetical protein EROM_111130 [Encephalitozoon romaleae SJ-2008]	ref|XM_002996208.1|	270	450	513	89.7	3e-14	147/181	81	Nosema ceranae BRL01 hypothetical protein (NCER_100670) mRNA, complete cds	|IPR019473:Transcription factor TFIID, subunit 8, C-terminal|
orf00010_scaffold60	12102	13562	1461	+	scaffold60	ECU11g1200	Ecu	V, U	COG1132, KOG0057	ABC-type multidrug transport system, ATPase and permease components, Mitochondrial Fe/S cluster exporter, ABC superfamily	CELLULAR PROCESSES AND SIGNALING	Defense mechanisms , Intracellular trafficking, secretion, and vesicular transport	V, U	sp|Q9LVM1|AB25B_ARATH	256	691	728	176	6e-47	126/438	28	ABC transporter B family member 25, mitochondrial OS=Arabidopsis thaliana GN=ABCB25 PE=1 SV=1	ref|XP_003888363.1|	89	557	578	313	7e-98	168/472	35	putative mitochondrial ABC transporter [Encephalitozoon hellem ATCC 50504] gb|AFM99382.1| putative mitochondrial ABC transporter [Encephalitozoon hellem ATCC 50504]	gb|GAJS01038480.1|	214	1	214	400	1e-107	212/214	99	TSA: Chilo suppressalis Unigene40304_All transcribed RNA sequence	|IPR001140:ABC transporter, transmembrane domain|IPR003439:ABC transporter-like|IPR003593:ATPase, AAA+ type, core|	|GO:0006810:transport|GO:0055085:transmembrane transport|	|GO:0016021:integral to membrane|	|GO:0005524:ATP binding|GO:0042626:ATPase activity, coupled to transmembrane movement of substances|GO:0016887:ATPase activity|GO:0000166:nucleotide binding|GO:0017111:nucleoside-triphosphatase activity|
orf00013_scaffold60	13826	17713	3888	+	scaffold60	ECU11g0370	Ecu	K	COG0085, KOG0215	DNA-directed RNA polymerase, beta subunit/140 kD subunit, RNA polymerase III, second largest subunit	INFORMATION STORAGE AND PROCESSING	Transcription	K	sp|Q10233|RPC2_SCHPO	48	927	1165	816	0	416/891	46	DNA-directed RNA polymerase III subunit RPC2 OS=Schizosaccharomyces pombe (strain 972 / ATCC 24843) GN=rpc2 PE=2 SV=1	gb|EOB12317.1|	22	881	1113	1272	0	599/860	69	DNA-directed RNA polymerase III subunit RPC2 [Nosema bombycis CQ1]	gb|GAJS01034881.1|	136	729	729	1146	0	590/594	99	TSA: Chilo suppressalis Unigene36701_All transcribed RNA sequence	|IPR007120:DNA-directed RNA polymerase, subunit 2, domain 6|IPR007641:RNA polymerase Rpb2, domain 7|IPR007642:RNA polymerase Rpb2, domain 2|IPR007644:RNA polymerase, beta subunit, protrusion|IPR007645:RNA polymerase Rpb2, domain 3|IPR007646:RNA polymerase Rpb2, domain 4|IPR007647:RNA polymerase Rpb2, domain 5|	|GO:0006350:transcription|		|GO:0003677:DNA binding|GO:0003899:DNA-directed RNA polymerase activity|
orf00014_scaffold60	18031	18858	828	+	scaffold60	ECU07g0220	Ecu	K	COG1675, KOG2593	Transcription initiation factor IIE, alpha subunit	INFORMATION STORAGE AND PROCESSING	Transcription	K	sp|Q9P3W1|T2EA_SCHPO	14	223	434	109	3e-26	63/210	30	Transcription initiation factor IIE subunit alpha OS=Schizosaccharomyces pombe (strain 972 / ATCC 24843) GN=tfa1 PE=1 SV=3	ref|XP_003073140.1|	14	285	290	252	1e-80	136/275	49	transcription initiation factor TFIIE subunit alpha [Encephalitozoon intestinalis ATCC 50506] gb|ADM11780.1| transcription initiation factor TFIIE subunit alpha [Encephalitozoon intestinalis ATCC 50506]	ref|XM_002996198.1|	106	443	867	196	2e-46	281/339	82	Nosema ceranae BRL01 hypothetical protein (NCER_100681) mRNA, complete cds	|IPR002853:Transcription factor TFIIE, alpha subunit|	|GO:0006367:transcription initiation from RNA polymerase II promoter|		|GO:0003702:RNA polymerase II transcription factor activity|
orf00001_scaffold61	267	758	492	-	scaffold61	ECU11g1430	Ecu	J	COG1798, KOG3123	Diphthamide biosynthesis methyltransferase, Diphthine synthase	INFORMATION STORAGE AND PROCESSING	Translation, ribosomal structure and biogenesis	J	sp|O81769|DPH5_ARATH	93	269	277	159	5e-48	84/177	47	Probable diphthine synthase OS=Arabidopsis thaliana GN=At4g31790 PE=2 SV=1	ref|XP_003888386.1|	85	250	251	206	4e-65	93/166	56	diphthamide biosynthesis methyltransferase [Encephalitozoon hellem ATCC 50504] gb|AFM99405.1| diphthamide biosynthesis methyltransferase [Encephalitozoon hellem ATCC 50504]	gb|GAJS01055579.1|	451	1	590	870	0	448/451	99	TSA: Chilo suppressalis Unigene57424_All transcribed RNA sequence
orf00003_scaffold61	782	1876	1095	-	scaffold61	ECU11g1430	Ecu	J	COG1798, KOG3123	Diphthamide biosynthesis methyltransferase, Diphthine synthase	INFORMATION STORAGE AND PROCESSING	Translation, ribosomal structure and biogenesis	J	sp|O81769|DPH5_ARATH	1	218	277	172	2e-50	90/218	41	Probable diphthine synthase OS=Arabidopsis thaliana GN=At4g31790 PE=2 SV=1	ref|XP_003888386.1|	1	196	251	232	3e-72	104/196	53	diphthamide biosynthesis methyltransferase [Encephalitozoon hellem ATCC 50504] gb|AFM99405.1| diphthamide biosynthesis methyltransferase [Encephalitozoon hellem ATCC 50504]	gb|GAJS01055579.1|	541	297	590	168	8e-38	205/245	83	TSA: Chilo suppressalis Unigene57424_All transcribed RNA sequence	|IPR000878:Tetrapyrrole methylase|IPR004551:Diphthine synthase|	|GO:0008152:metabolic process|GO:0017183:peptidyl-diphthamide biosynthetic process from peptidyl-histidine|		|GO:0008168:methyltransferase activity|GO:0004164:diphthine synthase activity|
orf00004_scaffold61	3266	4150	885	+	scaffold61	ECU11g1810	Ecu	H	COG0142, KOG0711	Geranylgeranyl pyrophosphate synthase, Polyprenyl synthetase	METABOLISM	Coenzyme transport and metabolism	H	sp|P49352|FPPS2_LUPAL	38	294	342	84.3	2e-17	77/262	29	Farnesyl pyrophosphate synthase 2 OS=Lupinus albus GN=FPS2 PE=2 SV=1	ref|XP_003888424.1|	6	253	292	168	9e-48	92/253	36	polyprenyl synthetase domain-containing protein [Encephalitozoon hellem ATCC 50504] gb|AFM99443.1| polyprenyl synthetase domain-containing protein [Encephalitozoon hellem ATCC 50504]	gb|GAJS01046366.1|	268	1	268	500	1e-137	264/268	98	TSA: Chilo suppressalis Unigene48200_All transcribed RNA sequence	|IPR000092:Polyprenyl synthetase|	|GO:0008299:isoprenoid biosynthetic process|
orf00006_scaffold61	9428	10351	924	+	scaffold61
orf00007_scaffold61	10414	11328	915	+	scaffold61
orf00008_scaffold61	11724	12212	489	+	scaffold61
orf00009_scaffold61	15008	15967	960	-	scaffold61									sp|Q86W24|NAL14_HUMAN	798	1050	1093	76.6	4e-14	66/262	25	NACHT, LRR and PYD domains-containing protein 14 OS=Homo sapiens GN=NLRP14 PE=2 SV=1	ref|XP_001629079.1|	11	286	295	144	4e-38	93/277	33	predicted protein [Nematostella vectensis] gb|EDO37016.1| predicted protein [Nematostella vectensis]										|IPR001611:Leucine-rich repeat|IPR003590:Leucine-rich repeat, ribonuclease inhibitor subtype|			|GO:0005515:protein binding|
orf00010_scaffold61	16139	18124	1986	-	scaffold61
orf00001_scaffold62	544	870	327	-	scaffold62																											gb|GAJS01032046.1|	112	267	270	214	4e-52	144/156	92	TSA: Chilo suppressalis Unigene33575_All transcribed RNA sequence
orf00005_scaffold62	3538	4116	579	-	scaffold62	ECU03g0300	Ecu	O	COG5201, KOG1724	SCF ubiquitin ligase, SKP1 component	CELLULAR PROCESSES AND SIGNALING	Posttranslational modification, protein turnover, chaperones	O										ref|XP_003072525.1|	1	152	152	114	1e-29	61/152	40	ubiquitin ligase Skp1-like protein [Encephalitozoon intestinalis ATCC 50506] gb|ADM11165.1| ubiquitin ligase Skp1-like protein [Encephalitozoon intestinalis ATCC 50506]	ref|XM_002995519.1|	187	338	438	113	2e-21	131/153	85	Nosema ceranae BRL01 hypothetical protein (NCER_101491) mRNA, complete cds	|IPR016072:SKP1 component, dimerisation|	|GO:0006511:ubiquitin-dependent protein catabolic process|
orf00007_scaffold62	4357	6111	1755	+	scaffold62	ECU04g0900	Ecu	J	COG0072, KOG2472	Phenylalanyl-tRNA synthetase beta subunit	INFORMATION STORAGE AND PROCESSING	Translation, ribosomal structure and biogenesis	J	sp|C4VA52|SYFB_NOSCE	1	504	504	693	0	342/539	63	Probable phenylalanine--tRNA ligase beta subunit OS=Nosema ceranae (strain BRL01) GN=NCER_101490 PE=3 SV=1	gb|EOB11468.1|	26	579	583	598	0	307/588	52	Phenylalanyl-tRNA synthetase beta chain [Nosema bombycis CQ1]	gb|GAJS01055914.1|	1	676	676	1300	0	671/676	99	TSA: Chilo suppressalis Unigene57760_All transcribed RNA sequence	|IPR005146:B3/B4 tRNA-binding domain|IPR005147:tRNA synthetase, B5|	|GO:0006412:translation|GO:0006432:phenylalanyl-tRNA aminoacylation|		|GO:0003723:RNA binding|GO:0004826:phenylalanine-tRNA ligase activity|GO:0000287:magnesium ion binding|GO:0005524:ATP binding|
orf00008_scaffold62	7275	11816	4542	-	scaffold62	ECU03g0290	Ecu	K	COG0086, KOG0260	DNA-directed RNA polymerase, beta' subunit/160 kD subunit, RNA polymerase II, large subunit	INFORMATION STORAGE AND PROCESSING	Transcription	K	sp|Q8SSC4|RPB1_ENCCU	1	1454	1599	1954	0	929/1458	63	DNA-directed RNA polymerase II subunit RPB1 OS=Encephalitozoon cuniculi (strain GB-M1) GN=RPB1 PE=3 SV=1	gb|AAD12604.1|	1	1464	1605	2542	0	1218/1464	83	largest subunit of RNA polymerase II [Vairimorpha necatrix]	gb|GAJS01032865.1|	1	1824	1824	3576	0	1820/1824	99	TSA: Chilo suppressalis Unigene34555_All transcribed RNA sequence	|IPR000722:RNA polymerase, alpha subunit|IPR006592:RNA polymerase, N-terminal|IPR007066:RNA polymerase Rpb1, domain 3|IPR007073:RNA polymerase Rpb1, domain 7|IPR007075:RNA polymerase Rpb1, domain 6|IPR007080:RNA polymerase Rpb1, domain 1|IPR007081:RNA polymerase Rpb1, domain 5|IPR007083:RNA polymerase Rpb1, domain 4|	|GO:0006350:transcription|		|GO:0003677:DNA binding|GO:0003899:DNA-directed RNA polymerase activity|
orf00009_scaffold62	12915	13784	870	+	scaffold62
orf00010_scaffold62	14568	15119	552	+	scaffold62
orf00011_scaffold62	15991	16635	645	+	scaffold62	ECU11g1800	---	---	---	---	---	---	---										gb|EOB14744.1|	1	209	211	176	8e-53	94/211	44	hypothetical protein NBO_16g0030 [Nosema bombycis CQ1]	gb|GAJS01043795.1|	246	43	246	365	4e-97	199/204	97	TSA: Chilo suppressalis Unigene45623_All transcribed RNA sequence
orf00012_scaffold62	17298	17873	576	+	scaffold62	ECU05g1170	Ecu	R	COG1011, KOG3109	Predicted hydrolase (HAD superfamily), Haloacid dehalogenase-like hydrolase	POORLY CHARACTERIZED	General function prediction only	R										gb|EOB14692.1|	82	262	267	117	9e-30	67/183	36	hypothetical protein NBO_18g0019 [Nosema bombycis CQ1]
orf00002_scaffold63	554	871	318	+	scaffold63
orf00004_scaffold63	2208	3368	1161	+	scaffold63																		gb|EOB13381.1|	127	413	416	80.9	1e-13	67/295	22	hypothetical protein NBO_78g0008 [Nosema bombycis CQ1]
orf00008_scaffold63	10640	10897	258	+	scaffold63
orf00001_scaffold66	472	1059	588	-	scaffold66	ECU03g0590	Ecu	U	COG5080, KOG3103	Rab GTPase interacting factor, Golgi membrane protein	CELLULAR PROCESSES AND SIGNALING	Intracellular trafficking, secretion, and vesicular transport	U	sp|O94348|YIP1_SCHPO	52	225	227	97.8	3e-24	65/177	36	Protein transport protein yip1 OS=Schizosaccharomyces pombe (strain 972 / ATCC 24843) GN=yip1 PE=3 SV=1	ref|XP_003886928.1|	1	198	198	196	2e-61	96/198	48	Rab GTPase-interacting Golgi membrane protein [Encephalitozoon hellem ATCC 50504] gb|AFM97947.1| Rab GTPase-interacting Golgi membrane protein [Encephalitozoon hellem ATCC 50504]
orf00002_scaffold66	1302	1607	306	+	scaffold66
orf00003_scaffold66	2228	2881	654	+	scaffold66
orf00005_scaffold66	3342	4046	705	-	scaffold66	ECU04g1060	Ecu	M, R	COG0463, KOG2978	Glycosyltransferases involved in cell wall biogenesis, Dolichol-phosphate mannosyltransferase	CELLULAR PROCESSES AND SIGNALING, POORLY CHARACTERIZED	Cell wall/membrane/envelope biogenesis , General function prediction only	M, R	sp|O14466|DPM1_SCHPO	4	234	236	213	2e-68	107/233	45	Dolichol-phosphate mannosyltransferase OS=Schizosaccharomyces pombe (strain 972 / ATCC 24843) GN=dpm1 PE=2 SV=1	gb|EOB13327.1|	1	228	230	257	3e-84	133/235	56	dolichol-phosphate mannosyltransferase [Nosema bombycis CQ1]	gb|GAJS01034700.1|	302	1	302	583	1e-163	300/302	99	TSA: Chilo suppressalis Unigene36520_All transcribed RNA sequence	|IPR001173:Glycosyl transferase, family 2|
orf00017_scaffold66	13288	13731	444	-	scaffold66
orf00019_scaffold66	13724	14860	1137	-	scaffold66																		ref|XP_002994887.1|	7	143	170	68.6	7e-11	37/139	26	hypothetical protein NCER_102488 [Nosema ceranae BRL01] gb|EEQ81216.1| hypothetical protein NCER_102488 [Nosema ceranae BRL01]
orf00020_scaffold66	15490	15801	312	-	scaffold66
orf00001_scaffold67	119	760	642	-	scaffold67																		ref|XP_002996588.1|	2296	2507	2604	187	6e-52	101/212	47	hypothetical protein NCER_100310 [Nosema ceranae BRL01] gb|EEQ82917.1| hypothetical protein NCER_100310 [Nosema ceranae BRL01]
orf00002_scaffold67	814	6858	6045	-	scaffold67	ECU10g0640	Ecu	Z	COG5245, KOG3595	Dynein, heavy chain, Dyneins, heavy chain	CELLULAR PROCESSES AND SIGNALING	Cytoskeleton	Z	sp|Q45VK7|DYHC2_MOUSE	1421	2119	4306	164	8e-39	182/705	25	Cytoplasmic dynein 2 heavy chain 1 OS=Mus musculus GN=Dync2h1 PE=1 SV=1	ref|NP_586179.1|	1418	2168	3151	358	1e-96	229/768	29	DYNEIN HEAVY CHAIN [Encephalitozoon cuniculi GB-M1] emb|CAD25783.1| DYNEIN HEAVY CHAIN [Encephalitozoon cuniculi GB-M1]
orf00003_scaffold67	7231	10047	2817	-	scaffold67	ECU10g0620	Ecu	O, YU	COG5656, KOG1991	Importin, protein involved in nuclear import, Nuclear transport receptor RANBP7/RANBP8 (importin beta superfamily)	CELLULAR PROCESSES AND SIGNALING	Posttranslational modification, protein turnover, chaperones , Nuclear structure	O, Y	sp|Q8SR54|IMPO_ENCCU	1	938	939	719	0	361/943	38	Probable importin ECU10_0620 OS=Encephalitozoon cuniculi (strain GB-M1) GN=ECU10_0620 PE=1 SV=1	ref|XP_003073742.1|	1	938	939	750	0	375/943	39	nonsense-mediated mRNA decay protein 5 [Encephalitozoon intestinalis ATCC 50506] gb|ADM12382.1| nonsense-mediated mRNA decay protein 5 [Encephalitozoon intestinalis ATCC 50506]	gb|GAJS01035997.1|	1	202	202	392	1e-105	201/202	99	TSA: Chilo suppressalis Unigene37819_All transcribed RNA sequence
orf00004_scaffold67	10596	12125	1530	+	scaffold67	ECU10g0630	Ecu	O	COG0459, KOG0361	Chaperonin GroEL (HSP60 family), Chaperonin complex component, TCP-1 eta subunit (CCT7)	CELLULAR PROCESSES AND SIGNALING	Posttranslational modification, protein turnover, chaperones	O	sp|Q8SR53|TCPH_ENCCU	1	506	511	637	0	300/506	59	T-complex protein 1 subunit eta OS=Encephalitozoon cuniculi (strain GB-M1) GN=CCT7 PE=1 SV=1	gb|AFN83866.1|	1	506	511	645	0	303/506	59	T complex protein 1 subunit eta [Encephalitozoon romaleae SJ-2008]	gb|GAJS01031031.1|	367	1	367	688	0	362/367	98	TSA: Chilo suppressalis Unigene32324_All transcribed RNA sequence	|IPR002423:Chaperonin Cpn60/TCP-1|IPR017998:Chaperone, tailless complex polypeptide 1|	|GO:0044267:cellular protein metabolic process|		|GO:0005524:ATP binding|
orf00005_scaffold67	12168	13904	1737	+	scaffold67	ECU10g0600	Ecu	L	COG1599, KOG0851	Single-stranded DNA-binding replication protein A (RPA), large (70 kD) subunit and related ssDNA-binding proteins	INFORMATION STORAGE AND PROCESSING	Replication, recombination and repair	L	sp|Q92372|RFA1_SCHPO	4	606	609	318	1e-100	191/609	31	Replication factor A protein 1 OS=Schizosaccharomyces pombe (strain 972 / ATCC 24843) GN=ssb1 PE=1 SV=1	ref|XP_003888134.1|	1	571	572	569	0	269/577	46	replication factor A protein 1 [Encephalitozoon hellem ATCC 50504] gb|AFM99153.1| replication factor A protein 1 [Encephalitozoon hellem ATCC 50504]	gb|GAJS01030530.1|	616	1	616	1174	0	610/616	99	TSA: Chilo suppressalis Unigene31705_All transcribed RNA sequence	|IPR004365:Nucleic acid binding, OB-fold, tRNA/helicase-type|IPR004591:Replication factor-a protein 1 Rpa1|IPR007199:Replication factor-A protein 1, N-terminal|IPR013955:Replication factor A, C-terminal|	|GO:0006260:DNA replication|	|GO:0005634:nucleus|	|GO:0003676:nucleic acid binding|GO:0003677:DNA binding|
orf00007_scaffold67	14768	16477	1710	-	scaffold67	ECU10g0540	Ecu	C	COG3202	ATP/ADP translocase	METABOLISM	Energy production and conversion	C	sp|Q8SUF9|NTT2_ENCCU	3	551	553	353	1e-114	212/554	38	ADP,ATP carrier protein 2 OS=Encephalitozoon cuniculi (strain GB-M1) GN=NTT2 PE=1 SV=1	ref|XP_003073734.1|	11	550	552	371	1e-119	215/545	39	ATP/ADP translocase [Encephalitozoon intestinalis ATCC 50506] gb|ADM12374.1| ATP/ADP translocase [Encephalitozoon intestinalis ATCC 50506]	gb|GAJS01056311.1|	1	974	974	1820	0	960/974	98	TSA: Chilo suppressalis Unigene58157_All transcribed RNA sequence
orf00001_scaffold69	411	3278	2868	+	scaffold69																											gb|GAJS01054257.1|	451	1	451	854	0	446/451	98	TSA: Chilo suppressalis Unigene56099_All transcribed RNA sequence
orf00003_scaffold69	5461	7452	1992	-	scaffold69																											gb|GAJS01055678.1|	1	612	612	1205	0	611/612	99	TSA: Chilo suppressalis Unigene57523_All transcribed RNA sequence
orf00004_scaffold69	9322	9972	651	-	scaffold69	ECU05g0600	Ecu	J	COG0081, KOG1570	Ribosomal protein L1, 60S ribosomal protein L10A	INFORMATION STORAGE AND PROCESSING	Translation, ribosomal structure and biogenesis	J	sp|Q8SRY5|RL1_ENCCU	6	219	219	182	9e-57	89/214	41	60S ribosomal protein L1 OS=Encephalitozoon cuniculi (strain GB-M1) GN=RPL1 PE=1 SV=1	gb|ADZ95683.1|	6	217	217	296	1e-100	143/212	67	60S ribosomal protein L10A [Nosema bombycis] gb|EOB11393.1| 60S ribosomal protein L10a-1 [Nosema bombycis CQ1]	ref|XM_002996557.1|	1	651	651	609	1e-170	565/651	86	Nosema ceranae BRL01 hypothetical protein (NCER_100300) mRNA, complete cds	|IPR002143:Ribosomal protein L1|	|GO:0006396:RNA processing|		|GO:0003723:RNA binding|
orf00005_scaffold69	10197	10913	717	+	scaffold69	ECU09g1400	---	---	---	---	---	---	---	sp|Q8STP1|Y9E0_ENCCU	12	243	244	73.6	2e-14	61/235	25	Uncharacterized protein ECU09_1400 OS=Encephalitozoon cuniculi (strain GB-M1) GN=ECU09_1400 PE=1 SV=2	gb|AGE96519.1|	25	256	257	73.9	1e-12	61/235	25	hypothetical protein ECU09_1400 [Encephalitozoon cuniculi]	ref|XM_002996556.1|	569	678	714	99.6	4e-17	95/110	86	Nosema ceranae BRL01 hypothetical protein (NCER_100299) mRNA, complete cds	|IPR000198:Rho GTPase-activating protein domain|	|GO:0007165:signal transduction|	|GO:0005622:intracellular|
orf00006_scaffold69	10941	11564	624	+	scaffold69	ECU05g0570	Ecu	O, S	COG5539, KOG3991	Predicted cysteine protease (OTU family), Uncharacterized conserved protein	CELLULAR PROCESSES AND SIGNALING, POORLY CHARACTERIZED	Posttranslational modification, protein turnover, chaperones , Function unknown	O, S	sp|Q9XVR6|OTUBL_CAEEL	61	272	284	67.8	2e-12	61/214	28	Ubiquitin thioesterase otubain-like OS=Caenorhabditis elegans GN=otub-1 PE=1 SV=1	gb|EOB11821.1|	11	215	215	179	6e-54	90/207	43	Ubiquitin thioesterase otubain-like protein [Nosema bombycis CQ1]										|IPR019400:Peptidase C65, otubain|
orf00007_scaffold69	11961	12602	642	-	scaffold69	ECU04g1270	---	---	---	---	---	---	---										gb|AFN82892.1|	12	217	226	83.2	1e-16	62/207	29	hypothetical protein EROM_041260 [Encephalitozoon romaleae SJ-2008]
orf00009_scaffold69	14508	14777	270	-	scaffold69
orf00010_scaffold69	15291	15932	642	-	scaffold69
orf00001_scaffold71	355	2310	1956	-	scaffold71
orf00002_scaffold71	2615	3304	690	-	scaffold71
orf00006_scaffold71	8818	9492	675	+	scaffold71
orf00008_scaffold71	11609	12646	1038	+	scaffold71																		gb|ABE26653.1|	10	277	1238	132	3e-31	84/283	29	pol polyprotein [Nosema bombycis]
orf00009_scaffold71	12937	13842	906	+	scaffold71	YIL082w-a_2	Sce	L	COG2801	Transposase and inactivated derivatives	INFORMATION STORAGE AND PROCESSING	Replication, recombination and repair	L	sp|P04323|POL3_DROME	191	491	1058	229	3e-67	123/307	40	Retrovirus-related Pol polyprotein from transposon 17.6 OS=Drosophila melanogaster GN=pol PE=4 SV=1	gb|ABE26653.1|	459	751	1238	362	1e-113	167/293	56	pol polyprotein [Nosema bombycis]										|IPR000477:Reverse transcriptase|	|GO:0006278:RNA-dependent DNA replication|		|GO:0003723:RNA binding|GO:0003964:RNA-directed DNA polymerase activity|
orf00011_scaffold71	14566	15492	927	+	scaffold71	SPBC1289.17	Spo	L, R	COG2801, KOG0017	Transposase and inactivated derivatives, FOG: Transposon-encoded proteins with TYA, reverse transcriptase, integrase domains in various combinations	INFORMATION STORAGE AND PROCESSING, POORLY CHARACTERIZED	Replication, recombination and repair , General function prediction only	L, R	sp|P03360|POL_AVIRE	138	344	473	82.8	2e-16	57/208	27	Pol polyprotein (Fragment) OS=Avian reticuloendotheliosis virus GN=pol PE=3 SV=1	gb|ABE26653.1|	926	1229	1238	282	8e-84	138/304	45	pol polyprotein [Nosema bombycis]										|IPR001584:Integrase, catalytic core|	|GO:0015074:DNA integration|		|GO:0003677:DNA binding|
orf00013_scaffold71	15850	16233	384	+	scaffold71																		gb|ACZ57775.1|	1	102	336	65.9	8e-11	39/102	38	transposase [Nosema bombycis]
orf00014_scaffold71	16253	16750	498	+	scaffold71									sp|P03934|TC1A_CAEEL	84	226	273	136	5e-39	66/143	46	Transposable element Tc1 transposase OS=Caenorhabditis elegans GN=tc1a PE=3 SV=1	gb|ACZ57775.1|	138	291	336	219	4e-69	102/154	66	transposase [Nosema bombycis]
orf00001_scaffold72	1800	2174	375	+	scaffold72																		ref|XP_002995460.1|	33	154	157	156	3e-47	78/122	63	hypothetical protein NCER_101626 [Nosema ceranae BRL01] gb|EEQ81789.1| hypothetical protein NCER_101626 [Nosema ceranae BRL01]	gb|GAJS01051525.1|	23	350	350	603	1e-169	322/328	98	TSA: Chilo suppressalis Unigene53364_All transcribed RNA sequence
orf00002_scaffold72	2763	4244	1482	+	scaffold72	ECU04g0980	Ecu	U	COG0541, KOG0780	Signal recognition particle GTPase, Signal recognition particle, subunit Srp54	CELLULAR PROCESSES AND SIGNALING	Intracellular trafficking, secretion, and vesicular transport	U	sp|Q5R4R6|SRP54_PONAB	1	474	504	422	1e-143	218/476	45	Signal recognition particle 54 kDa protein OS=Pongo abelii GN=SRP54 PE=2 SV=1	gb|EOB14542.1|	1	466	466	602	0	296/467	63	Signal recognition particle 54 kDa protein [Nosema bombycis CQ1]	gb|GAJS01051330.1|	345	17	345	652	0	329/329	100	TSA: Chilo suppressalis Unigene53169_All transcribed RNA sequence	|IPR000897:Signal recognition particle, SRP54 subunit, GTPase|IPR003593:ATPase, AAA+ type, core|IPR004125:Signal recognition particle, SRP54 subunit, M-domain|IPR013822:Signal recognition particle, SRP54 subunit, helical bundle|	|GO:0006614:SRP-dependent cotranslational protein targeting to membrane|	|GO:0048500:signal recognition particle|	|GO:0005525:GTP binding|GO:0000166:nucleotide binding|GO:0017111:nucleoside-triphosphatase activity|GO:0008312:7S RNA binding|
orf00003_scaffold72	4329	4901	573	-	scaffold72	ECU04g0990	---	---	---	---	---	---	---										gb|EOB12142.1|	119	289	298	102	1e-23	63/178	35	hypothetical protein NBO_514g0007 [Nosema bombycis CQ1]
orf00004_scaffold72	4943	5734	792	+	scaffold72	ECU07g0820	Ecu	J	COG0244, KOG0815	Ribosomal protein L10, 60S acidic ribosomal protein P0	INFORMATION STORAGE AND PROCESSING	Translation, ribosomal structure and biogenesis	J	sp|Q8SRJ7|RLA0_ENCCU	1	265	266	275	3e-92	133/265	50	60S acidic ribosomal protein P0 OS=Encephalitozoon cuniculi (strain GB-M1) GN=RPP0 PE=1 SV=2	gb|ADZ95699.1|	1	258	263	368	1e-127	169/258	65	60S ribosomal protein P0 [Nosema bombycis] gb|EOB12143.1| 60S acidic ribosomal protein P0 [Nosema bombycis CQ1]	ref|XM_002995418.1|	79	792	792	400	1e-108	586/714	82	Nosema ceranae BRL01 hypothetical protein (NCER_101630) mRNA, complete cds	|IPR001790:Ribosomal protein L10/acidic P0|	|GO:0042254:ribosome biogenesis|	|GO:0005622:intracellular|
orf00005_scaffold72	7938	8354	417	-	scaffold72
orf00008_scaffold72	9773	10645	873	+	scaffold72
orf00009_scaffold72	11082	11600	519	-	scaffold72	ECU05g0740	Ecu	R	COG2319	FOG: WD40 repeat	POORLY CHARACTERIZED	General function prediction only	R										gb|EOB11718.1|	246	369	380	94.7	2e-20	50/124	40	guanine nucleotide-binding protein beta subunit 2 [Nosema bombycis CQ1]
orf00010_scaffold72	11926	16545	4620	-	scaffold72	ECU04g1000	Ecu	Z	COG5022, KOG0161	Myosin heavy chain, Myosin class II heavy chain	CELLULAR PROCESSES AND SIGNALING	Cytoskeleton	Z	sp|Q8SS35|Y4A0_ENCCU	1	1508	1649	1090	0	661/1587	41	Probable myosin heavy chain ECU04_1000 OS=Encephalitozoon cuniculi (strain GB-M1) GN=ECU04_1000 PE=1 SV=2	gb|AFN82863.1|	30	1539	1679	1095	0	651/1581	41	myosin heavy chain [Encephalitozoon romaleae SJ-2008]	gb|GAJS01028314.1|	435	1	435	771	0	423/435	97	TSA: Chilo suppressalis Unigene28701_All transcribed RNA sequence	|IPR001609:Myosin head, motor domain|IPR004009:Myosin, N-terminal, SH3-like|		|GO:0016459:myosin complex|	|GO:0003774:motor activity|GO:0005524:ATP binding|
orf00001_scaffold73	159	1088	930	+	scaffold73
orf00002_scaffold73	3468	3839	372	+	scaffold73
orf00003_scaffold73	6091	6471	381	-	scaffold73																		ref|XP_002995904.1|	11	107	426	89	5e-19	41/97	42	hypothetical protein NCER_101082 [Nosema ceranae BRL01] gb|EEQ82233.1| hypothetical protein NCER_101082 [Nosema ceranae BRL01]	gb|GAJS01041966.1|	233	1	233	422	1e-114	228/233	97	TSA: Chilo suppressalis Unigene43792_All transcribed RNA sequence
orf00004_scaffold73	8816	9889	1074	+	scaffold73
orf00005_scaffold73	10825	11520	696	-	scaffold73	ECU04g1320	---	---	---	---	---	---	---										ref|XP_002996662.1|	7	237	237	167	5e-49	94/233	40	hypothetical protein NCER_100225 [Nosema ceranae BRL01] gb|EEQ82991.1| hypothetical protein NCER_100225 [Nosema ceranae BRL01]
orf00006_scaffold73	11810	13624	1815	+	scaffold73	ECU05g1240	Ecu	E	COG0405, KOG2410	Gamma-glutamyltransferase	METABOLISM	Amino acid transport and metabolism	E	sp|O14194|GGT2_SCHPO	34	610	611	292	1e-89	204/591	34	Gamma-glutamyltranspeptidase 2 OS=Schizosaccharomyces pombe (strain 972 / ATCC 24843) GN=ggt2 PE=2 SV=1	gb|EOB15336.1|	27	527	527	462	1e-154	256/536	47	Gamma-glutamyltranspeptidase 1, partial [Nosema bombycis CQ1]	gb|GAJS01056198.1|	819	3	819	1518	0	806/818	98	TSA: Chilo suppressalis Unigene58044_All transcribed RNA sequence	|IPR000101:Gamma-glutamyltranspeptidase|			|GO:0003840:gamma-glutamyltransferase activity|
orf00007_scaffold73	13704	13970	267	+	scaffold73																		gb|EOB11607.1|	12	99	102	106	8e-29	48/88	54	hypothetical protein NBO_1021g0001 [Nosema bombycis CQ1] gb|EOB15334.1| hypothetical protein NBO_6g0085 [Nosema bombycis CQ1]										|IPR005326:Plectin/S10, N-terminal|
orf00008_scaffold73	14007	14426	420	-	scaffold73	ECU04g1310	Ecu	J	COG1717, KOG0878	Ribosomal protein L32E, 60S ribosomal protein L32	INFORMATION STORAGE AND PROCESSING	Translation, ribosomal structure and biogenesis	J	sp|Q8SS18|RL32_ENCCU	1	139	139	181	6e-59	91/139	65	60S ribosomal protein L32 OS=Encephalitozoon cuniculi (strain GB-M1) GN=RPL32 PE=3 SV=1	gb|ADZ95666.1|	1	139	139	213	7e-70	100/139	71	60S ribosomal protein L32 [Nosema bombycis] gb|ADZ95667.1| 60S ribosomal protein L32 [Nosema bombycis] gb|EOB11608.1| 60S ribosomal protein L32 [Nosema bombycis CQ1] gb|EOB15333.1| 60S ribosomal protein L32 [Nosema bombycis CQ1]	ref|XM_002996614.1|	1	420	420	246	1e-61	346/420	82	Nosema ceranae BRL01 60S ribosomal protein L32, partial mRNA	|IPR001515:Ribosomal protein L32e|	|GO:0006412:translation|	|GO:0005622:intracellular|GO:0005840:ribosome|	|GO:0003735:structural constituent of ribosome|
orf00009_scaffold73	14565	15509	945	+	scaffold73																		gb|EOB14255.1|	154	407	420	82.4	1e-14	71/254	27	hypothetical protein NBO_32g0030 [Nosema bombycis CQ1]
orf00010_scaffold73	15541	16797	1257	-	scaffold73									sp|Q9Z2B5|E2AK3_MOUSE	896	1057	1114	80.9	5e-15	57/167	34	Eukaryotic translation initiation factor 2-alpha kinase 3 OS=Mus musculus GN=Eif2ak3 PE=1 SV=1	gb|EOB11609.1|	1	384	392	233	6e-70	159/414	38	Eukaryotic translation initiation factor 2-alpha kinase 1 [Nosema bombycis CQ1]	gb|GAJS01041725.1|	232	1	232	436	1e-118	229/232	98	TSA: Chilo suppressalis Unigene43551_All transcribed RNA sequence	|IPR002290:Serine/threonine-protein kinase domain|IPR017442:Serine/threonine-protein kinase-like domain|	|GO:0006468:protein phosphorylation|		|GO:0004674:protein serine/threonine kinase activity|GO:0005524:ATP binding|GO:0004672:protein kinase activity|
orf00001_scaffold74	319	1167	849	-	scaffold74
orf00002_scaffold74	3769	4611	843	-	scaffold74
orf00003_scaffold74	6577	7269	693	-	scaffold74	ECU05g0520	Ecu	K	COG5414, KOG4011	TATA-binding protein-associated factor, Transcription initiation factor TFIID, subunit TAF7	INFORMATION STORAGE AND PROCESSING	Transcription	K										ref|NP_597394.1|	1	235	240	218	1e-68	116/237	48	hypothetical protein ECU05_0520 [Encephalitozoon cuniculi GB-M1] emb|CAD26571.1| hypothetical protein [Encephalitozoon cuniculi GB-M1]	gb|GAJS01043153.1|	1	241	241	478	1e-131	241/241	100	TSA: Chilo suppressalis Unigene44981_All transcribed RNA sequence	|IPR006751:TAFII55 protein, conserved region|	|GO:0006367:transcription initiation from RNA polymerase II promoter|	|GO:0005669:transcription factor TFIID complex|	|GO:0016251:general RNA polymerase II transcription factor activity|
orf00004_scaffold74	16072	16497	426	-	scaffold74
orf00001_scaffold75	140	838	699	+	scaffold75	ECU03g0870	ecu	U	KOG3894	SNARE protein Syntaxin 18/UFE1	CELLULAR PROCESSES AND SIGNALING	Intracellular trafficking, secretion, and vesicular transport	U										gb|EOB12306.1|	1	198	700	138	1e-34	91/201	45	SEC1 family transport protein SLY1 [Nosema bombycis CQ1]	gb|GAJS01051812.1|	1	356	356	674	0	352/356	98	TSA: Chilo suppressalis Unigene53653_All transcribed RNA sequence
orf00002_scaffold75	1136	2044	909	-	scaffold75	ECU03g0910	Ecu	RTKL, T	COG0515, KOG1164	Serine/threonine protein kinase, Casein kinase (serine/threonine/tyrosine protein kinase)	POORLY CHARACTERIZED, CELLULAR PROCESSES AND SIGNALING	General function prediction only , Signal transduction mechanisms	R, T	sp|Q8SS96|KC11_ENCCU	1	291	304	388	1e-135	175/302	57	Probable casein kinase I homolog ECU03_0910 OS=Encephalitozoon cuniculi (strain GB-M1) GN=ECU03_0910 PE=3 SV=2	gb|EOB14519.1|	1	289	291	392	1e-135	184/300	61	Casein kinase I hhp2 [Nosema bombycis CQ1]	gb|GAJS01039471.1|	1	219	219	426	1e-115	218/219	99	TSA: Chilo suppressalis Unigene41295_All transcribed RNA sequence	|IPR002290:Serine/threonine-protein kinase domain|IPR017442:Serine/threonine-protein kinase-like domain|	|GO:0006468:protein phosphorylation|		|GO:0004674:protein serine/threonine kinase activity|GO:0005524:ATP binding|GO:0004672:protein kinase activity|
orf00003_scaffold75	2098	3786	1689	-	scaffold75	ECU03g0890	Ecu	D	COG5072, KOG2464	Serine/threonine kinase of the haspin family, Serine/threonine kinase (haspin family)	CELLULAR PROCESSES AND SIGNALING	Cell cycle control, cell division, chromosome partitioning	D	sp|O13924|HASP_SCHPO	158	428	488	151	8e-39	92/275	33	Serine/threonine-protein kinase haspin homolog hrk1 OS=Schizosaccharomyces pombe (strain 972 / ATCC 24843) GN=hrk1 PE=1 SV=1	ref|XP_003886957.1|	170	440	451	254	1e-75	121/271	44	haspin serine/threonine kinase [Encephalitozoon hellem ATCC 50504] gb|AFM97976.1| haspin serine/threonine kinase [Encephalitozoon hellem ATCC 50504]										|IPR001245:Serine-threonine/tyrosine-protein kinase|	|GO:0006468:protein phosphorylation|		|GO:0004672:protein kinase activity|
orf00004_scaffold75	3870	4733	864	-	scaffold75	ECU03g0900	Ecu	U	COG5158, KOG1301	Proteins involved in synaptic transmission and general secretion, Sec1 family, Vesicle trafficking protein Sly1 (Sec1 family)	CELLULAR PROCESSES AND SIGNALING	Intracellular trafficking, secretion, and vesicular transport	U	sp|Q8SS97|SLY1_ENCCU	229	519	521	324	1e-107	157/292	53	SEC1 family transport protein SLY1 OS=Encephalitozoon cuniculi (strain GB-M1) GN=SLY1 PE=1 SV=1	ref|XP_003886958.1|	229	515	521	341	1e-112	164/288	56	Sec1-like intracellular trafficking and secretion protein [Encephalitozoon hellem ATCC 50504] gb|AFM97977.1| Sec1-like intracellular trafficking and secretion protein [Encephalitozoon hellem ATCC 50504]	gb|GAJS01036353.1|	1	204	204	381	1e-102	201/204	98	TSA: Chilo suppressalis Unigene38175_All transcribed RNA sequence	|IPR001619:Sec1-like protein|	|GO:0006904:vesicle docking involved in exocytosis|GO:0016192:vesicle-mediated transport|
orf00005_scaffold75	7032	7934	903	+	scaffold75
orf00006_scaffold75	10005	11108	1104	-	scaffold75	ECU05g1080	Ecu	O	COG5071, KOG1498	26S proteasome regulatory complex component, 26S proteasome regulatory complex, subunit RPN5/PSMD12	CELLULAR PROCESSES AND SIGNALING	Posttranslational modification, protein turnover, chaperones	O	sp|O00232|PSD12_HUMAN	45	451	456	97.4	4e-21	110/412	26	26S proteasome non-ATPase regulatory subunit 12 OS=Homo sapiens GN=PSMD12 PE=1 SV=3	gb|EOB14518.1|	15	390	393	330	1e-108	188/376	50	26S proteasome non-ATPase regulatory subunit 12 [Nosema bombycis CQ1]	gb|GAJS01047851.1|	285	1	285	541	1e-150	282/285	98	TSA: Chilo suppressalis Unigene49686_All transcribed RNA sequence	|IPR000717:Proteasome component (PCI) domain|			|GO:0005515:protein binding|
orf00008_scaffold75	11285	14074	2790	-	scaffold75	ECU03g0930	Ecu	H, O	COG0476, KOG2012	Dinucleotide-utilizing enzymes involved in molybdopterin and thiamine biosynthesis family 2, Ubiquitin activating enzyme UBA1	METABOLISM, CELLULAR PROCESSES AND SIGNALING	Coenzyme transport and metabolism , Posttranslational modification, protein turnover, chaperones	H, O	sp|O94609|UBA1_SCHPO	32	982	1012	585	0	351/976	35	Ubiquitin-activating enzyme E1 1 OS=Schizosaccharomyces pombe (strain 972 / ATCC 24843) GN=ptr3 PE=1 SV=1	ref|XP_003072586.1|	26	988	990	1053	0	510/977	52	ubiquitin-activating enzyme E1 [Encephalitozoon intestinalis ATCC 50506] gb|ADM11226.1| ubiquitin-activating enzyme E1 [Encephalitozoon intestinalis ATCC 50506]	gb|GAJS01055532.1|	582	1	582	1146	0	581/582	99	TSA: Chilo suppressalis Unigene57377_All transcribed RNA sequence	|IPR000011:Ubiquitin/SUMO-activating enzyme E1|IPR000127:Ubiquitin-activating enzyme repeat|IPR000594:UBA/THIF-type NAD/FAD binding fold|IPR018965:Ubiquitin-activating enzyme e1, C-terminal|IPR019572:Ubiquitin-activating enzyme|	|GO:0006464:protein modification process|		|GO:0008641:small protein activating enzyme activity|GO:0005524:ATP binding|GO:0003824:catalytic activity|
orf00001_scaffold77	106	1299	1194	+	scaffold77	SPAC17G6.14c	Spo	LKJ, A	COG0513, KOG0329	Superfamily II DNA and RNA helicases, ATP-dependent RNA helicase	INFORMATION STORAGE AND PROCESSING	Replication, recombination and repair , RNA processing and modification	L, A	sp|O13792|SUB2_SCHPO	25	422	434	387	1e-131	191/398	47	ATP-dependent RNA helicase uap56 OS=Schizosaccharomyces pombe (strain 972 / ATCC 24843) GN=uap56 PE=1 SV=3	ref|XP_002788127.1|	40	421	485	394	1e-131	189/382	49	helicase, putative [Perkinsus marinus ATCC 50983] gb|EER19923.1| helicase, putative [Perkinsus marinus ATCC 50983]	ref|XM_002996125.1|	115	1194	1194	504	1e-138	879/1082	81	Nosema ceranae BRL01 hypothetical protein (NCER_100776) mRNA, complete cds	|IPR001650:Helicase, C-terminal|IPR011545:DNA/RNA helicase, DEAD/DEAH box type, N-terminal|IPR014001:DEAD-like helicase|			|GO:0003676:nucleic acid binding|GO:0004386:helicase activity|GO:0005524:ATP binding|GO:0008026:ATP-dependent helicase activity|
orf00002_scaffold77	3426	4271	846	-	scaffold77																											gb|GAJS01043750.1|	245	1	245	486	1e-133	245/245	100	TSA: Chilo suppressalis Unigene45578_All transcribed RNA sequence
orf00005_scaffold77	7605	7991	387	-	scaffold77																											ref|XM_004040049.1|	889	1005	1323	176	1e-40	110/117	94	Ichthyophthirius multifiliis hypothetical protein (IMG5_001700) mRNA, complete cds
orf00006_scaffold77	8014	8418	405	-	scaffold77
orf00009_scaffold77	11891	12544	654	-	scaffold77
orf00010_scaffold77	14193	15539	1347	+	scaffold77
orf00012_scaffold77	16085	16939	855	-	scaffold77
orf00001_scaffold78	305	628	324	+	scaffold78																		ref|XP_002995636.1|	123	216	216	86.3	3e-19	47/94	50	hypothetical protein NCER_101416 [Nosema ceranae BRL01] gb|EEQ81965.1| hypothetical protein NCER_101416 [Nosema ceranae BRL01]
orf00002_scaffold78	1280	1915	636	+	scaffold78																		ref|XP_002995636.1|	39	214	216	132	2e-35	74/177	41	hypothetical protein NCER_101416 [Nosema ceranae BRL01] gb|EEQ81965.1| hypothetical protein NCER_101416 [Nosema ceranae BRL01]
orf00003_scaffold78	1982	2614	633	+	scaffold78																		ref|XP_002995635.1|	26	211	211	115	4e-29	76/188	40	hypothetical protein NCER_101415 [Nosema ceranae BRL01] gb|EEQ81964.1| hypothetical protein NCER_101415 [Nosema ceranae BRL01]
orf00004_scaffold78	3232	3525	294	+	scaffold78	ECU03g0920	Ecu	J	COG1676, KOG4685	tRNA splicing endonuclease, tRNA splicing endonuclease SEN2	INFORMATION STORAGE AND PROCESSING	Translation, ribosomal structure and biogenesis	J										gb|ELA42101.1|	1	93	114	90.9	2e-22	46/96	47	hypothetical protein VICG_00742 [Vittaforma corneae ATCC 50505]										|IPR006677:tRNA intron endonuclease, catalytic domain-like|	|GO:0006388:tRNA splicing, via endonucleolytic cleavage and ligation|		|GO:0000213:tRNA-intron endonuclease activity|
orf00005_scaffold78	3671	4465	795	-	scaffold78																		gb|EOB11712.1|	12	157	161	92	4e-20	57/149	38	hypothetical protein NBO_928g0004 [Nosema bombycis CQ1]	gb|GAJS01041902.1|	233	1	233	414	1e-112	227/233	97	TSA: Chilo suppressalis Unigene43728_All transcribed RNA sequence
orf00006_scaffold78	5685	7199	1515	+	scaffold78	ECU06g0590	ecu	A	KOG1070	rRNA processing protein Rrp5	INFORMATION STORAGE AND PROCESSING	RNA processing and modification	A										ref|XP_003887408.1|	34	580	582	281	4e-85	183/560	32	hypothetical protein EHEL_060540 [Encephalitozoon hellem ATCC 50504] gb|AFM98427.1| hypothetical protein EHEL_060540 [Encephalitozoon hellem ATCC 50504]	gb|GAJS01040712.1|	226	32	226	331	1e-86	188/195	96	TSA: Chilo suppressalis Unigene42538_All transcribed RNA sequence
orf00007_scaffold78	7366	7716	351	-	scaffold78																		ref|XP_002995632.1|	10	127	129	110	9e-30	67/118	56	hypothetical protein NCER_101411 [Nosema ceranae BRL01] gb|EEQ81961.1| hypothetical protein NCER_101411 [Nosema ceranae BRL01]	ref|XM_002995586.1|	40	138	390	101	4e-18	87/99	87	Nosema ceranae BRL01 hypothetical protein (NCER_101411) mRNA, complete cds
orf00010_scaffold78	12158	12424	267	+	scaffold78
orf00011_scaffold78	13469	15232	1764	+	scaffold78	ECU10g1790	Ecu	J	COG0423, KOG2298	Glycyl-tRNA synthetase (class II), Glycyl-tRNA synthetase and related class II tRNA synthetase	INFORMATION STORAGE AND PROCESSING	Translation, ribosomal structure and biogenesis	J	sp|Q8SQZ6|SYG_ENCCU	1	578	579	634	0	304/578	52	Glycine--tRNA ligase OS=Encephalitozoon cuniculi (strain GB-M1) GN=ECU10_1790 PE=1 SV=1	gb|AGE96576.1|	1	578	579	638	0	305/578	52	glycyl-tRNA synthetase [Encephalitozoon cuniculi]	gb|GAJS01034867.1|	1	387	387	735	0	383/387	98	TSA: Chilo suppressalis Unigene36687_All transcribed RNA sequence	|IPR002314:Aminoacyl-tRNA synthetase, class II (G/ H/ P/ S), conserved domain|IPR002315:Glycyl-tRNA synthetase, alpha2 dimer|IPR004154:Anticodon-binding|	|GO:0006412:translation|GO:0006418:tRNA aminoacylation for protein translation|GO:0006426:glycyl-tRNA aminoacylation|	|GO:0005737:cytoplasm|	|GO:0000166:nucleotide binding|GO:0004812:aminoacyl-tRNA ligase activity|GO:0005524:ATP binding|GO:0004820:glycine-tRNA ligase activity|
orf00001_scaffold79	106	669	564	+	scaffold79
orf00002_scaffold79	755	1045	291	+	scaffold79																																				|IPR005574:RNA polymerase II, Rpb4|	|GO:0006350:transcription|		|GO:0003899:DNA-directed RNA polymerase activity|
orf00003_scaffold79	1094	2083	990	+	scaffold79	ECU05g1010	Ecu	R	COG2319, KOG0302	FOG: WD40 repeat, Ribosome Assembly protein	POORLY CHARACTERIZED	General function prediction only	R	sp|Q54ED4|GRWD1_DICDI	272	475	482	72.8	5e-13	63/206	30	Glutamate-rich WD repeat-containing protein 1 OS=Dictyostelium discoideum GN=grwd1 PE=3 SV=1	gb|AFN83035.1|	8	336	340	216	5e-65	131/331	39	WD40 domain-containing protein [Encephalitozoon romaleae SJ-2008]	gb|GAJS01054766.1|	490	16	490	870	0	466/475	98	TSA: Chilo suppressalis Unigene56608_All transcribed RNA sequence	|IPR001680:WD40 repeat|			|GO:0005515:protein binding|
orf00004_scaffold79	2160	3197	1038	+	scaffold79	ECU05g1020	Ecu	J	COG0130, KOG2529	Pseudouridine synthase	INFORMATION STORAGE AND PROCESSING	Translation, ribosomal structure and biogenesis	J	sp|O43100|CBF5_EMENI	26	354	481	382	1e-129	180/329	54	Centromere/microtubule-binding protein CBF5 OS=Emericella nidulans (strain FGSC A4 / ATCC 38163 / CBS 112.46 / NRRL 194 / M139) GN=cbf5 PE=2 SV=1	ref|XP_003072913.1|	23	357	357	481	1e-169	213/335	63	putative rRNA pseudouridine synthase [Encephalitozoon intestinalis ATCC 50506] gb|ADM11553.1| putative rRNA pseudouridine synthase [Encephalitozoon intestinalis ATCC 50506]	gb|GAJS01034636.1|	1	294	294	583	1e-162	294/294	100	TSA: Chilo suppressalis Unigene36456_All transcribed RNA sequence	|IPR002478:Pseudouridine synthase/archaeosine transglycosylase|IPR002501:Pseudouridine synthase II|IPR004521:Uncharacterised conserved domain CHP00451|IPR004802:Pseudouridine synthase-related|IPR012960:Dyskerin-like|	|GO:0006396:RNA processing|		|GO:0003723:RNA binding|
orf00005_scaffold79	3215	4195	981	-	scaffold79	ECU05g1030	Ecu	L	COG0592, KOG1636	DNA polymerase sliding clamp subunit (PCNA homolog), DNA polymerase delta processivity factor (proliferating cell nuclear antigen)	INFORMATION STORAGE AND PROCESSING	Replication, recombination and repair	L	sp|P53358|PCNA_STYCL	12	259	264	127	1e-33	70/251	27	Proliferating cell nuclear antigen OS=Styela clava GN=PCNA PE=2 SV=1	gb|ELQ74933.1|	19	266	266	207	8e-63	98/248	39	DNA polymerase delta processivity factor (proliferating cell nuclear antigen) [Trachipleistophora hominis]	gb|GAJS01055848.1|	27	654	654	1213	0	624/628	99	TSA: Chilo suppressalis Unigene57694_All transcribed RNA sequence	|IPR000730:Proliferating cell nuclear antigen, PCNA|IPR022648:Proliferating cell nuclear antigen, PCNA, N-terminal|IPR022649:Proliferating cell nuclear antigen, PCNA, C-terminal|	|GO:0006275:regulation of DNA replication|	|GO:0043626:PCNA complex|	|GO:0003677:DNA binding|GO:0030337:DNA polymerase processivity factor activity|
orf00006_scaffold79	4241	5962	1722	+	scaffold79	ECU06g0440	Ecu	R	COG1234, KOG2121	Metal-dependent hydrolases of the beta-lactamase superfamily III, Predicted metal-dependent hydrolase (beta-lactamase superfamily)	POORLY CHARACTERIZED	General function prediction only	R	sp|Q8MKW7|RNZ_DROME	445	698	766	121	1e-27	81/255	31	Ribonuclease Z, mitochondrial OS=Drosophila melanogaster GN=JhI-1 PE=1 SV=2	gb|AFN83131.1|	5	591	596	368	1e-117	234/625	37	ribonuclease Z [Encephalitozoon romaleae SJ-2008]										|IPR001279:Beta-lactamase-like|			|GO:0016787:hydrolase activity|
orf00007_scaffold79	6045	7382	1338	-	scaffold79	ECU05g1070	Ecu	TD	COG1718, KOG2270	Serine/threonine protein kinase involved in cell cycle control	CELLULAR PROCESSES AND SIGNALING	Signal transduction mechanisms	T	sp|Q8SVI7|RIO1_ENCCU	74	386	387	310	1e-101	162/313	51	Probable serine/threonine-protein kinase RIO1 homolog OS=Encephalitozoon cuniculi (strain GB-M1) GN=RIO1 PE=3 SV=2	sp|Q8SVI7.2|RIO1_ENCCU	74	386	387	310	1e-99	162/313	51	RecName: Full=Probable serine/threonine-protein kinase RIO1 homolog emb|CAD26627.2| similarity to HYPOTHETICAL PROTEINS OF THE RIO1 FAMILY RIO1_YEAST [Encephalitozoon cuniculi GB-M1]	gb|GAJS01036609.1|	205	1	205	383	1e-102	202/205	98	TSA: Chilo suppressalis Unigene38432_All transcribed RNA sequence	|IPR000687:RIO kinase|IPR018934:RIO-like kinase|			|GO:0004674:protein serine/threonine kinase activity|GO:0005524:ATP binding|GO:0003824:catalytic activity|
orf00008_scaffold79	8193	8999	807	-	scaffold79																		ref|XP_002996754.1|	8	386	390	127	3e-31	122/379	32	hypothetical protein NCER_100130 [Nosema ceranae BRL01] gb|EEQ83083.1| hypothetical protein NCER_100130 [Nosema ceranae BRL01]
orf00009_scaffold79	9504	15788	6285	+	scaffold79	SPAC6F12.09	spo	A	KOG0988	RNA-directed RNA polymerase QDE-1 required for posttranscriptional gene silencing and RNA interference	INFORMATION STORAGE AND PROCESSING	RNA processing and modification	A	sp|Q0DXS3|RDR1_ORYSJ	14	561	740	314	5e-90	215/620	34	Probable RNA-dependent RNA polymerase 1 OS=Oryza sativa subsp. japonica GN=RDR1 PE=2 SV=2	gb|ELA42590.1|	617	1689	2092	566	1e-164	375/1108	33	hypothetical protein VICG_00342 [Vittaforma corneae ATCC 50505]	gb|GAJS01040133.1|	223	1	223	402	1e-107	218/223	97	TSA: Chilo suppressalis Unigene41957_All transcribed RNA sequence	|IPR007855:RNA-dependent RNA polymerase, eukaryotic-type|			|GO:0003968:RNA-directed RNA polymerase activity|
orf00001_scaffold81	1278	2735	1458	+	scaffold81	ECU09g0130	Ecu	U, UO	COG0201, KOG1373	Preprotein translocase subunit SecY, Transport protein Sec61, alpha subunit	CELLULAR PROCESSES AND SIGNALING	Intracellular trafficking, secretion, and vesicular transport	U	sp|Q54XK2|SC61A_DICDI	6	469	475	457	1e-157	210/464	45	Protein transport protein Sec61 subunit alpha OS=Dictyostelium discoideum GN=sec61a PE=3 SV=1	gb|ABO69713.1|	4	473	473	721	0	339/470	72	Sec61alpha [Nosema bombycis] gb|EOB11550.1| Protein transport protein Sec61 subunit alpha [Nosema bombycis CQ1]	gb|GAJS01054140.1|	1	444	444	833	0	438/444	98	TSA: Chilo suppressalis Unigene55982_All transcribed RNA sequence	|IPR002208:SecY protein|IPR019561:Translocon Sec61/SecY, plug domain|	|GO:0015031:protein transport|	|GO:0016020:membrane|	|GO:0015450:P-P-bond-hydrolysis-driven protein transmembrane transporter activity|
orf00002_scaffold81	2764	3759	996	+	scaffold81	ECU09g0140	Ecu	O	COG0533, KOG2708	Metal-dependent proteases with possible chaperone activity, Predicted metalloprotease with chaperone activity (RNAse H/HSP70 fold)	CELLULAR PROCESSES AND SIGNALING	Posttranslational modification, protein turnover, chaperones	O	sp|Q8SQQ3|KAE1_ENCCU	1	330	331	487	1e-173	227/330	68	Probable tRNA threonylcarbamoyladenosine biosynthesis protein KAE1 OS=Encephalitozoon cuniculi (strain GB-M1) GN=KAE1 PE=3 SV=1	gb|ABO69714.1|	1	329	330	524	0	249/329	75	unknown [Nosema bombycis] gb|EOB11551.1| 0-sialoglycoprotein endopeptidase [Nosema bombycis CQ1] gb|EOB15245.1| Putative glycoprotein endopeptidase KAE1, partial [Nosema bombycis CQ1]	ref|XM_002995953.1|	1	912	996	198	8e-47	709/912	77	Nosema ceranae BRL01 hypothetical protein (NCER_100970) mRNA, complete cds	|IPR000905:Peptidase M22, glycoprotease|IPR017861:Peptidase M22, glycoprotease, subgroup|	|GO:0006508:proteolysis|		|GO:0004222:metalloendopeptidase activity|
orf00003_scaffold81	3847	6018	2172	-	scaffold81	ECU09g0150	Ecu	L, A	COG1643, KOG0924	HrpA-like helicases, mRNA splicing factor ATP-dependent RNA helicase	INFORMATION STORAGE AND PROCESSING	Replication, recombination and repair , RNA processing and modification	L, A	sp|Q54F05|DHX8_DICDI	498	1125	1160	327	7e-97	210/636	33	ATP-dependent RNA helicase dhx8 OS=Dictyostelium discoideum GN=dhx8 PE=3 SV=1	ref|XP_955567.1|	5	730	784	398	1e-125	241/738	32	pre-mRNA splicing factor [Encephalitozoon cuniculi GB-M1] emb|CAD26986.1| PRE-mRNA SPLICING FACTOR (DEAD box family) [Encephalitozoon cuniculi GB-M1]	gb|GAJS01036463.1|	204	1	204	373	5e-99	200/204	98	TSA: Chilo suppressalis Unigene38286_All transcribed RNA sequence	|IPR001650:Helicase, C-terminal|IPR007502:Helicase-associated domain|IPR011545:DNA/RNA helicase, DEAD/DEAH box type, N-terminal|IPR014001:DEAD-like helicase|			|GO:0003676:nucleic acid binding|GO:0004386:helicase activity|GO:0005524:ATP binding|GO:0008026:ATP-dependent helicase activity|
orf00004_scaffold81	6578	8932	2355	+	scaffold81	ECU09g0160	---	---	---	---	---	---	---										gb|AFN83632.1|	245	570	851	129	9e-28	87/327	26	hypothetical protein EROM_090140 [Encephalitozoon romaleae SJ-2008]	gb|GAJS01030135.1|	278	1	278	519	1e-143	274/278	98	TSA: Chilo suppressalis Unigene31208_All transcribed RNA sequence
orf00005_scaffold81	8949	10205	1257	-	scaffold81	ECU09g0190	Ecu	S, R	COG4886, KOG0619	Leucine-rich repeat (LRR) protein, FOG: Leucine rich repeat	POORLY CHARACTERIZED	Function unknown , General function prediction only	S, R	sp|Q15404|RSU1_HUMAN	3	186	277	75.9	3e-14	59/190	31	Ras suppressor protein 1 OS=Homo sapiens GN=RSU1 PE=1 SV=3	ref|XP_003073508.1|	1	412	420	245	2e-74	137/414	33	hypothetical protein Eint_090180 [Encephalitozoon intestinalis ATCC 50506] gb|ADM12148.1| hypothetical protein Eint_090180 [Encephalitozoon intestinalis ATCC 50506]	ref|XM_002995956.1|	832	1024	1287	81.8	2e-11	155/193	80	Nosema ceranae BRL01 hypothetical protein (NCER_100973) mRNA, complete cds	|IPR001611:Leucine-rich repeat|IPR003591:Leucine-rich repeat, typical subtype|			|GO:0005515:protein binding|
orf00008_scaffold81	13279	15591	2313	+	scaffold81	ECU10g0920	Ecu	F	COG0209, KOG1112	Ribonucleotide reductase, alpha subunit	METABOLISM	Nucleotide transport and metabolism	F	sp|Q8SR37|RIR1_ENCCU	27	767	768	938	0	428/741	57	Ribonucleoside-diphosphate reductase large chain OS=Encephalitozoon cuniculi (strain GB-M1) GN=ECU10_0920 PE=3 SV=1	gb|AFN83896.1|	27	768	769	947	0	430/742	57	ribonucleoside diphosphate reductase [Encephalitozoon romaleae SJ-2008]	ref|XM_002995957.1|	196	2256	2403	692	0	1633/2061	79	Nosema ceranae BRL01 hypothetical protein (NCER_100976) mRNA, complete cds	|IPR000788:Ribonucleotide reductase large subunit, C-terminal|IPR013346:Ribonucleoside-diphosphate reductase, alpha subunit|IPR013509:Ribonucleotide reductase large subunit, N-terminal|	|GO:0006260:DNA replication|GO:0055114:oxidation-reduction process|	|GO:0005971:ribonucleoside-diphosphate reductase complex|	|GO:0004748:ribonucleoside-diphosphate reductase activity|GO:0005524:ATP binding|
orf00001_scaffold82	86	1117	1032	+	scaffold82
orf00002_scaffold82	2113	3300	1188	+	scaffold82	ECU10g1720	Ecu	I	COG1257, KOG2480	Hydroxymethylglutaryl-CoA reductase, 3-hydroxy-3-methylglutaryl-CoA (HMG-CoA) reductase	METABOLISM	Lipid transport and metabolism	I	sp|P34135|HMDH1_DICDI	170	550	552	253	1e-77	146/386	37	3-hydroxy-3-methylglutaryl-coenzyme A reductase 1 OS=Dictyostelium discoideum GN=hmgA PE=2 SV=1	gb|AFN83977.1|	19	406	413	422	1e-144	197/388	50	3-hydroxy-3-methylglutaryl CoA reductase [Encephalitozoon romaleae SJ-2008]	gb|GAJS01055952.1|	1	691	691	1362	0	690/691	99	TSA: Chilo suppressalis Unigene57798_All transcribed RNA sequence	|IPR002202:Hydroxymethylglutaryl-CoA reductase, class I/II|	|GO:0015936:coenzyme A metabolic process|GO:0055114:oxidation-reduction process|		|GO:0004420:hydroxymethylglutaryl-CoA reductase (NADPH) activity|GO:0050662:coenzyme binding|
orf00003_scaffold82	4172	4654	483	+	scaffold82	ECU07g1330	Ecu	J	COG1601, KOG2767	Translation initiation factor 2, beta subunit (eIF-2beta)/eIF-5 N-terminal domain, Translation initiation factor 5 (eIF-5)	INFORMATION STORAGE AND PROCESSING	Translation, ribosomal structure and biogenesis	J										gb|EOB12040.1|	109	272	273	96.3	7e-22	62/164	37	Eukaryotic translation initiation factor 5 [Nosema bombycis CQ1]	gb|GAJS01046279.1|	90	1	267	170	8e-39	89/90	98	TSA: Chilo suppressalis Unigene48113_All transcribed RNA sequence
orf00005_scaffold82	5326	6963	1638	+	scaffold82	ECU07g1340	Ecu	J, AR	COG0293, KOG1098	23S rRNA methylase, Putative SAM-dependent rRNA methyltransferase SPB1	INFORMATION STORAGE AND PROCESSING	Translation, ribosomal structure and biogenesis , RNA processing and modification	J, A	sp|Q9P6V8|SPB1_NEUCR	1	220	831	265	7e-78	125/223	56	AdoMet-dependent rRNA methyltransferase spb1 OS=Neurospora crassa (strain ATCC 24698 / 74-OR23-1A / CBS 708.71 / DSM 1257 / FGSC 987) GN=spb1 PE=3 SV=2	emb|CAD25667.2|	1	549	550	574	0	303/559	54	rRNA METHYL-TRANSFERASE [Encephalitozoon cuniculi GB-M1]	ref|XM_002996160.1|	37	411	516	268	2e-67	315/375	84	Nosema ceranae BRL01 hypothetical protein (NCER_100740) mRNA, complete cds	|IPR002877:Ribosomal RNA methyltransferase RrmJ/FtsJ|	|GO:0032259:methylation|		|GO:0003676:nucleic acid binding|GO:0008168:methyltransferase activity|
orf00006_scaffold82	7480	7962	483	+	scaffold82																		gb|EOB13462.1|	1	127	131	84.7	8e-19	55/128	42	hypothetical protein NBO_73g0028 [Nosema bombycis CQ1]	ref|XM_002995057.1|	238	337	396	79.8	2e-11	85/100	85	Nosema ceranae BRL01 hypothetical protein (NCER_102134) mRNA, complete cds
orf00007_scaffold82	7981	8454	474	-	scaffold82	ECU07g1350	Ecu	C	COG0636, KOG0232	F0F1-type ATP synthase, subunit c/Archaeal/vacuolar-type H+-ATPase, subunit K, Vacuolar H+-ATPase V0 sector, subunits c/c'	METABOLISM	Energy production and conversion	C										gb|EOB13527.1|	13	159	162	139	1e-39	69/147	46	Vacuolar ATP synthase 16 kDa proteolipid subunit [Nosema bombycis CQ1]	gb|GAJS01044068.1|	1	248	248	492	1e-135	248/248	100	TSA: Chilo suppressalis Unigene45896_All transcribed RNA sequence	|IPR000245:ATPase, V0 complex, proteolipid subunit C|IPR002379:ATPase, F0/V0 complex, subunit C|	|GO:0015991:ATP hydrolysis coupled proton transport|	|GO:0033179:proton-transporting V-type ATPase, V0 domain|GO:0033177:proton-transporting two-sector ATPase complex, proton-transporting domain|	|GO:0015078:hydrogen ion transmembrane transporter activity|
orf00008_scaffold82	9487	10119	633	+	scaffold82	ECU07g1370	ecu	D	KOG4660	Protein Mei2, essential for commitment to meiosis, and related proteins	CELLULAR PROCESSES AND SIGNALING	Cell cycle control, cell division, chromosome partitioning	D										ref|XP_003073256.1|	13	245	252	134	7e-36	79/234	33	hypothetical protein Eint_071330 [Encephalitozoon intestinalis ATCC 50506] gb|ADM11896.1| hypothetical protein Eint_071330 [Encephalitozoon intestinalis ATCC 50506]	gb|GAJS01049054.1|	1	301	301	557	1e-155	296/301	98	TSA: Chilo suppressalis Unigene50889_All transcribed RNA sequence
orf00009_scaffold82	10126	10500	375	-	scaffold82																		gb|ADZ95728.1|	1	121	131	95.9	1e-23	56/122	45	60S ribosomal protein L40 [Nosema bombycis] gb|EOB13235.1| ubiquitin L40 ribosomal protein [Nosema bombycis CQ1]	ref|XM_002995106.1|	191	355	378	176	1e-40	146/165	88	Nosema ceranae BRL01 hypothetical protein (NCER_102067) mRNA, complete cds	|IPR001975:Ribosomal protein L40e|	|GO:0006412:translation|	|GO:0005622:intracellular|GO:0005840:ribosome|	|GO:0003735:structural constituent of ribosome|
orf00010_scaffold82	11068	11328	261	+	scaffold82	ECU07g1410	Ecu	J	COG0091, KOG3353	Ribosomal protein L22, 60S ribosomal protein L22	INFORMATION STORAGE AND PROCESSING	Translation, ribosomal structure and biogenesis	J										gb|ADZ95729.1|	1	60	171	89.4	3e-21	43/60	71	60S ribosomal protein L17 [Nosema bombycis] gb|ADZ95730.1| 60S ribosomal protein L17 [Nosema bombycis] gb|EOB13233.1| 60S ribosomal protein L17 [Nosema bombycis CQ1] gb|EOB13531.1| 60S ribosomal protein L17 [Nosema bombycis CQ1]	gb|GAJS01029939.1|	236	78	236	230	5e-57	153/166	92	TSA: Chilo suppressalis Unigene30943_All transcribed RNA sequence	|IPR001063:Ribosomal protein L22/L17|	|GO:0006412:translation|	|GO:0005622:intracellular|GO:0005840:ribosome|	|GO:0003735:structural constituent of ribosome|
orf00011_scaffold82	11696	12550	855	+	scaffold82	ECU07g1420	Ecu	O	COG0638, KOG0179	20S proteasome, alpha and beta subunits, 20S proteasome, regulatory subunit beta type PSMB1/PRE7	CELLULAR PROCESSES AND SIGNALING	Posttranslational modification, protein turnover, chaperones	O	sp|Q8SRH6|PSB6_ENCCU	67	290	290	232	2e-74	118/224	52	Probable proteasome subunit beta type-6 OS=Encephalitozoon cuniculi (strain GB-M1) GN=PRE7 PE=1 SV=1	gb|EOB11142.1|	1	283	283	286	4e-94	149/285	52	Proteasome subunit beta type-1 [Nosema bombycis CQ1]	gb|GAJS01034266.1|	262	603	610	607	1e-170	333/342	97	TSA: Chilo suppressalis Unigene36086_All transcribed RNA sequence	|IPR001353:Proteasome, subunit alpha/beta|	|GO:0051603:proteolysis involved in cellular protein catabolic process|	|GO:0005839:proteasome core complex|	|GO:0004298:threonine-type endopeptidase activity|
orf00012_scaffold82	12570	14315	1746	-	scaffold82																		gb|EOB13540.1|	26	483	553	101	1e-19	130/479	27	hypothetical protein NBO_67g0015 [Nosema bombycis CQ1]
orf00013_scaffold82	15713	16087	375	-	scaffold82
orf00001_scaffold85	107	358	252	+	scaffold85
orf00002_scaffold85	360	1001	642	-	scaffold85	ECU11g1520	Ecu	R	COG0220, KOG3115	Predicted S-adenosylmethionine-dependent methyltransferase, Methyltransferase-like protein	POORLY CHARACTERIZED	General function prediction only	R	sp|Q23126|TRMB_CAEEL	26	248	256	143	4e-41	81/223	36	tRNA (guanine-N(7)-)-methyltransferase OS=Caenorhabditis elegans GN=W02B12.10 PE=3 SV=1	ref|XP_003074000.1|	9	228	229	262	2e-86	128/220	58	putative S-adenosylmethionine-dependent methyltransferase [Encephalitozoon intestinalis ATCC 50506] gb|ADM12640.1| putative S-adenosylmethionine-dependent methyltransferase [Encephalitozoon intestinalis ATCC 50506]										|IPR003358:tRNA (guanine-N-7) methyltransferase|	|GO:0006400:tRNA modification|		|GO:0008176:tRNA (guanine-N7-)-methyltransferase activity|
orf00003_scaffold85	1671	2669	999	-	scaffold85	ECU11g1510	Ecu	P	COG1230, KOG1482	Co/Zn/Cd efflux system component, Zn2+ transporter	METABOLISM	Inorganic ion transport and metabolism	P	sp|Q54QU8|Y3629_DICDI	178	519	543	174	7e-49	108/353	30	Probable zinc transporter protein DDB_G0283629 OS=Dictyostelium discoideum GN=DDB_G0283629 PE=3 SV=1	gb|EOB15056.1|	18	347	347	446	1e-155	209/330	63	Zinc transporter 8 [Nosema bombycis CQ1]	gb|GAJS01047821.1|	284	1	284	523	1e-144	279/284	98	TSA: Chilo suppressalis Unigene49656_All transcribed RNA sequence	|IPR002524:Cation efflux protein|	|GO:0006812:cation transport|GO:0055085:transmembrane transport|	|GO:0016020:membrane|	|GO:0008324:cation transmembrane transporter activity|
orf00004_scaffold85	3173	4003	831	-	scaffold85	ECU11g1560	Ecu	U	COG5074, KOG0810	t-SNARE complex subunit, syntaxin, SNARE protein Syntaxin 1 and related proteins	CELLULAR PROCESSES AND SIGNALING	Intracellular trafficking, secretion, and vesicular transport	U										gb|EOB15057.1|	2	241	271	280	4e-92	146/241	60	Syntaxin-like protein [Nosema bombycis CQ1]	ref|XM_002996720.1|	256	708	837	105	7e-19	353/453	77	Nosema ceranae BRL01 hypothetical protein (NCER_100091) mRNA, complete cds	|IPR000727:Target SNARE coiled-coil domain|			|GO:0005515:protein binding|
orf00005_scaffold85	4137	4871	735	+	scaffold85	ECU11g1550i	Ecu	L	COG0648, KOG3997	Endonuclease IV, Major apurinic/apyrimidinic endonuclease/3'-repair diesterase APN1	INFORMATION STORAGE AND PROCESSING	Replication, recombination and repair	L	sp|A8ZSE7|END4_DESOH	31	280	283	256	2e-84	118/250	47	Probable endonuclease 4 OS=Desulfococcus oleovorans (strain DSM 6200 / Hxd3) GN=nfo PE=3 SV=1	gb|EOB15058.1|	32	274	275	354	1e-121	175/243	72	endonuclease 4 [Nosema bombycis CQ1]	gb|GAJS01033750.1|	508	1	508	825	0	482/508	94	TSA: Chilo suppressalis Unigene35569_All transcribed RNA sequence	|IPR001719:Endodeoxyribonuclease IV|IPR012307:Xylose isomerase, TIM barrel domain|	|GO:0006281:DNA repair|	|GO:0005622:intracellular|	|GO:0003677:DNA binding|GO:0008270:zinc ion binding|GO:0008833:deoxyribonuclease IV (phage-T4-induced) activity|
orf00006_scaffold85	5027	6025	999	-	scaffold85	ECU11g1560	Ecu	U	COG5074, KOG0810	t-SNARE complex subunit, syntaxin, SNARE protein Syntaxin 1 and related proteins	CELLULAR PROCESSES AND SIGNALING	Intracellular trafficking, secretion, and vesicular transport	U										gb|EOB15059.1|	136	362	364	132	2e-32	80/233	34	Sperm-associated antigen 4 protein, partial [Nosema bombycis CQ1]	gb|GAJS01027493.1|	1	260	260	515	1e-142	260/260	100	TSA: Chilo suppressalis Unigene27513_All transcribed RNA sequence
orf00007_scaffold85	6580	7410	831	-	scaffold85	ECU11g1590	ecu	D	KOG2687	Spindle pole body protein, contains UNC-84 domain	CELLULAR PROCESSES AND SIGNALING	Cell cycle control, cell division, chromosome partitioning	D										gb|AFN84129.1|	1	262	264	131	7e-34	91/280	32	spindle pole body associated protein [Encephalitozoon romaleae SJ-2008]	gb|GAJS01051410.1|	347	88	347	507	1e-140	259/260	99	TSA: Chilo suppressalis Unigene53249_All transcribed RNA sequence	|IPR012919:Sad1/UNC-like, C-terminal|
orf00008_scaffold85	7528	9357	1830	+	scaffold85	ECU11g1580	Ecu	R, A	COG1245, KOG0063	Predicted ATPase, RNase L inhibitor (RLI) homolog, RNAse L inhibitor, ABC superfamily	POORLY CHARACTERIZED, INFORMATION STORAGE AND PROCESSING	General function prediction only , RNA processing and modification	R, A	sp|Q8LPJ4|AB2E_ARATH	2	602	605	690	0	328/614	53	ABC transporter E family member 2 OS=Arabidopsis thaliana GN=ABCE2 PE=2 SV=1	gb|AFN84128.1|	1	623	624	927	0	445/623	71	ATPase/RNase L inhibitor [Encephalitozoon romaleae SJ-2008]	ref|XM_002996724.1|	37	1828	1830	714	0	1434/1792	80	Nosema ceranae BRL01 hypothetical protein (NCER_100095) mRNA, complete cds	|IPR003439:ABC transporter-like|IPR003593:ATPase, AAA+ type, core|IPR007209:RNase L inhibitor RLI, possible metal-binding domain|IPR013283:ABC transporter, ABCE|			|GO:0005524:ATP binding|GO:0016887:ATPase activity|GO:0000166:nucleotide binding|GO:0017111:nucleoside-triphosphatase activity|
orf00009_scaffold85	9448	10488	1041	+	scaffold85	ECU11g1570	ecu	R	KOG1940	Zn-finger protein	POORLY CHARACTERIZED	General function prediction only	R	sp|O60140|YNS9_SCHPO	275	490	495	137	3e-35	77/216	35	Uncharacterized protein C18H10.09 OS=Schizosaccharomyces pombe (strain 972 / ATCC 24843) GN=SPBC18H10.09 PE=4 SV=2	ref|NP_586463.1|	2	347	347	314	1e-103	152/347	43	putative zinc finger protein [Encephalitozoon cuniculi GB-M1] emb|CAD26067.1| putative zinc finger protein [Encephalitozoon cuniculi GB-M1]	ref|XM_002996725.1|	487	653	759	133	4e-27	142/167	85	Nosema ceranae BRL01 hypothetical protein (NCER_100096) mRNA, complete cds	|IPR008913:Zinc finger, CHY-type|			|GO:0008270:zinc ion binding|
orf00010_scaffold85	10518	11417	900	-	scaffold85																		ref|XP_002996772.1|	13	273	287	115	2e-27	81/263	30	hypothetical protein NCER_100097 [Nosema ceranae BRL01] gb|EEQ83101.1| hypothetical protein NCER_100097 [Nosema ceranae BRL01]
orf00011_scaffold85	11581	12870	1290	-	scaffold85	ECU11g1600	---	---	---	---	---	---	---										gb|EOB15406.1|	34	453	453	273	1e-84	180/427	42	folate transporter [Nosema bombycis CQ1]
orf00012_scaffold85	13054	13335	282	-	scaffold85	ECU11g1650	ecu	J	KOG1770	Translation initiation factor 1 (eIF-1/SUI1)	INFORMATION STORAGE AND PROCESSING	Translation, ribosomal structure and biogenesis	J										gb|EOB15405.1|	1	89	90	89.4	4e-22	41/92	44	hypothetical protein NBO_4g0033 [Nosema bombycis CQ1]										|IPR001950:Translation initiation factor SUI1|	|GO:0006413:translational initiation|		|GO:0003743:translation initiation factor activity|
orf00013_scaffold85	13362	14522	1161	-	scaffold85	ECU11g1610	Ecu	J	COG0101, KOG2554	Pseudouridylate synthase	INFORMATION STORAGE AND PROCESSING	Translation, ribosomal structure and biogenesis	J	sp|Q9JI38|PUS3_MOUSE	61	200	481	96.3	1e-20	56/140	40	tRNA pseudouridine(38/39) synthase OS=Mus musculus GN=Pus3 PE=1 SV=2	gb|ELA41788.1|	1	164	327	168	3e-46	79/164	48	tRNA pseudouridine synthase A [Vittaforma corneae ATCC 50505]	gb|GAJS01047489.1|	280	1	280	547	1e-152	279/280	99	TSA: Chilo suppressalis Unigene49324_All transcribed RNA sequence	|IPR020097:Pseudouridine synthase I, TruA, alpha/beta domain|	|GO:0001522:pseudouridine synthesis|GO:0009451:RNA modification|		|GO:0003723:RNA binding|GO:0009982:pseudouridine synthase activity|
orf00014_scaffold85	14548	14961	414	-	scaffold85	ECU11g1620i	Ecu	J	COG2238, KOG3411	Ribosomal protein S19E (S16A), 40S ribosomal protein S19	INFORMATION STORAGE AND PROCESSING	Translation, ribosomal structure and biogenesis	J	sp|Q8SQS8|RS19_ENCCU	2	137	137	105	7e-29	49/137	35	40S ribosomal protein S19 OS=Encephalitozoon cuniculi (strain GB-M1) GN=RPS19 PE=1 SV=1	gb|AFN84132.1|	2	137	137	112	5e-30	53/137	38	40S ribosomal protein S19 [Encephalitozoon romaleae SJ-2008]	ref|XM_002996730.1|	80	414	414	188	3e-44	275/335	82	Nosema ceranae BRL01 hypothetical protein (NCER_100101) mRNA, complete cds	|IPR001266:Ribosomal protein S19e|	|GO:0006412:translation|	|GO:0005622:intracellular|GO:0005840:ribosome|	|GO:0003735:structural constituent of ribosome|
orf00015_scaffold85	15004	15489	486	-	scaffold85	ECU11g1640	Ecu	P	COG5065, KOG4554	Protein involved in inorganic phosphate transport	METABOLISM	Inorganic ion transport and metabolism	P	sp|Q9HDZ8|YKP6_SCHPO	15	144	202	72.4	4e-15	43/133	32	Uncharacterized protein C589.06c OS=Schizosaccharomyces pombe (strain 972 / ATCC 24843) GN=SPAC589.06c PE=1 SV=1	gb|EOB15036.1|	21	184	184	167	1e-50	85/165	51	Inorganic phosphate transport protein PHO88 [Nosema bombycis CQ1]	gb|GAJS01042332.1|	1	235	235	426	1e-116	230/235	97	TSA: Chilo suppressalis Unigene44158_All transcribed RNA sequence	|IPR019263:Inorganic phosphate transporter Pho88|
orf00001_scaffold86	539	1903	1365	+	scaffold86
orf00002_scaffold86	2463	3509	1047	-	scaffold86	ECU03g1520	Ecu	R, DO	COG2319, KOG0305	FOG: WD40 repeat, Anaphase promoting complex, Cdc20, Cdh1, and Ama1 subunits	POORLY CHARACTERIZED, CELLULAR PROCESSES AND SIGNALING	General function prediction only , Cell cycle control, cell division, chromosome partitioning	R, D	sp|Q8L3Z8|FZR2_ARATH	143	466	483	184	7e-53	111/333	33	Protein FIZZY-RELATED 2 OS=Arabidopsis thaliana GN=FZR2 PE=1 SV=1	gb|EOB12389.1|	24	361	361	395	1e-134	195/339	57	APC/C activator protein CDH1 [Nosema bombycis CQ1]	gb|GAJS01055548.1|	585	1	585	1144	0	583/585	99	TSA: Chilo suppressalis Unigene57393_All transcribed RNA sequence	|IPR001680:WD40 repeat|IPR019781:WD40 repeat, subgroup|			|GO:0005515:protein binding|
orf00003_scaffold86	3590	7375	3786	-	scaffold86	ECU03g1530	Ecu	KL, K	COG0553, KOG0392	Superfamily II DNA/RNA helicases, SNF2 family, SNF2 family DNA-dependent ATPase domain-containing protein	INFORMATION STORAGE AND PROCESSING	Transcription	K	sp|O43065|MOT1_SCHPO	1279	1891	1953	375	1e-107	222/615	36	Probable helicase mot1 OS=Schizosaccharomyces pombe (strain 972 / ATCC 24843) GN=mot1 PE=1 SV=4	ref|XP_003072647.1|	1	1254	1257	1283	0	654/1279	51	Mot1 helicase-like protein [Encephalitozoon intestinalis ATCC 50506] gb|ADM11287.1| Mot1 helicase-like protein [Encephalitozoon intestinalis ATCC 50506]	gb|GAJS01047702.1|	283	1	283	561	1e-155	283/283	100	TSA: Chilo suppressalis Unigene49537_All transcribed RNA sequence	|IPR000330:SNF2-related|IPR001650:Helicase, C-terminal|IPR014001:DEAD-like helicase|			|GO:0003677:DNA binding|GO:0005524:ATP binding|GO:0003676:nucleic acid binding|GO:0004386:helicase activity|
orf00004_scaffold86	8038	8541	504	+	scaffold86																		gb|AEM23899.1|	61	161	161	78.6	5e-16	41/101	40	spore wall protein 8 [Nosema antheraeae]	gb|GAJS01048720.1|	1	296	296	555	1e-154	292/296	98	TSA: Chilo suppressalis Unigene50555_All transcribed RNA sequence
orf00005_scaffold86	8570	9472	903	+	scaffold86	ECU03g1540	ecu	O	KOG1734	Predicted RING-containing E3 ubiquitin ligase	CELLULAR PROCESSES AND SIGNALING	Posttranslational modification, protein turnover, chaperones	O	sp|Q8N4F7|RN175_HUMAN	64	318	328	116	3e-29	69/255	27	RING finger protein 175 OS=Homo sapiens GN=RNF175 PE=2 SV=2	gb|AGE96407.1|	39	328	331	263	4e-84	139/293	47	hypothetical protein ECU03_1540 [Encephalitozoon cuniculi]	gb|GAJS01047221.1|	1	277	277	486	1e-133	269/277	97	TSA: Chilo suppressalis Unigene49056_All transcribed RNA sequence	|IPR001841:Zinc finger, RING-type|IPR018957:Zinc finger, C3HC4 RING-type|			|GO:0005515:protein binding|GO:0008270:zinc ion binding|
orf00006_scaffold86	10343	11083	741	+	scaffold86																											gb|GAJS01028654.1|	208	57	208	167	2e-37	135/152	88	TSA: Chilo suppressalis Unigene29165_All transcribed RNA sequence
orf00007_scaffold86	11433	11684	252	+	scaffold86																											gb|GAJS01038295.1|	7	77	213	141	4e-30	71/71	100	TSA: Chilo suppressalis Unigene40119_All transcribed RNA sequence
orf00008_scaffold86	11974	12285	312	-	scaffold86
orf00009_scaffold86	13870	14292	423	-	scaffold86	ECU03g1550	ecu	K	KOG0837	Transcriptional activator of the JUN family	INFORMATION STORAGE AND PROCESSING	Transcription	K										gb|EOB11178.1|	45	184	184	225	8e-74	112/140	80	Leucine zipper domain containing protein [Nosema bombycis CQ1]	ref|XM_002996684.1|	136	553	558	392	1e-105	363/418	86	Nosema ceranae BRL01 hypothetical protein (NCER_100147) mRNA, complete cds	|IPR004827:Basic-leucine zipper (bZIP) transcription factor|IPR011616:bZIP transcription factor, bZIP-1|	|GO:0006355:regulation of transcription, DNA-dependent|		|GO:0003700:sequence-specific DNA binding transcription factor activity|GO:0043565:sequence-specific DNA binding|GO:0046983:protein dimerization activity|
orf00001_scaffold87	86	883	798	-	scaffold87	ECU03g0160	---	---	---	---	---	---	---										gb|EOB14768.1|	9	214	250	116	2e-28	82/215	38	hypothetical protein NBO_16g0053 [Nosema bombycis CQ1]	gb|GAJS01049127.1|	1	302	302	543	1e-151	295/302	97	TSA: Chilo suppressalis Unigene50962_All transcribed RNA sequence
orf00003_scaffold87	2276	4003	1728	+	scaffold87	ECU03g0170	ecu	S	KOG2922	Uncharacterized conserved protein	POORLY CHARACTERIZED	Function unknown	S										gb|AFN82626.1|	33	396	467	414	1e-137	195/364	53	hypothetical protein EROM_030070 [Encephalitozoon romaleae SJ-2008]	ref|XM_002995803.1|	144	311	828	103	6e-18	139/168	82	Nosema ceranae BRL01 hypothetical protein (NCER_101157) mRNA, complete cds	|IPR008521:Protein of unknown function DUF803|
orf00004_scaffold87	4371	4910	540	+	scaffold87																																				|IPR000953:Chromo domain|	|GO:0006333:chromatin assembly or disassembly|	|GO:0000785:chromatin|GO:0005634:nucleus|	|GO:0003682:chromatin binding|
orf00005_scaffold87	4978	5265	288	-	scaffold87																																				|IPR004015:SKI-interacting protein SKIP, SNW domain|	|GO:0000398:nuclear mRNA splicing, via spliceosome|	|GO:0005681:spliceosomal complex|
orf00006_scaffold87	5446	6258	813	-	scaffold87	ECU03g0250	---	---	---	---	---	---	---	sp|P0CM72|CHS7_CRYNJ	13	282	361	76.3	1e-14	71/270	26	Chitin synthase export chaperone OS=Cryptococcus neoformans var. neoformans serotype D (strain JEC21 / ATCC MYA-565) GN=CHS7 PE=3 SV=1	gb|EOB14761.1|	1	269	269	264	7e-86	130/269	48	Chitin synthase export chaperone [Nosema bombycis CQ1]										|IPR022057:Chitin synthase III catalytic subunit|
orf00007_scaffold87	6962	8152	1191	-	scaffold87	ECU03g0190	---	---	---	---	---	---	---										gb|EOB14759.1|	1	347	350	117	6e-27	118/396	29	hypothetical protein NBO_16g0045 [Nosema bombycis CQ1]	gb|GAJS01048879.1|	298	1	298	591	1e-165	298/298	100	TSA: Chilo suppressalis Unigene50714_All transcribed RNA sequence
orf00008_scaffold87	9017	10606	1590	-	scaffold87																		ref|XP_002995539.1|	321	500	500	101	7e-20	59/182	32	hypothetical protein NCER_101534 [Nosema ceranae BRL01] gb|EEQ81868.1| hypothetical protein NCER_101534 [Nosema ceranae BRL01]	gb|GAJS01055133.1|	527	1	527	997	0	521/527	98	TSA: Chilo suppressalis Unigene56975_All transcribed RNA sequence
orf00009_scaffold87	11076	11678	603	+	scaffold87	ECU03g0210	Ecu	S, R	COG1774, KOG4679	Uncharacterized homolog of PSP1, Uncharacterized protein PSP1 (suppressor of DNA polymerase alpha mutations in yeast)	POORLY CHARACTERIZED	Function unknown , General function prediction only	S, R	sp|Q9C0V4|YOM2_SCHPO	558	729	749	124	1e-31	67/173	38	Uncharacterized protein PB7E8.02 OS=Schizosaccharomyces pombe (strain 972 / ATCC 24843) GN=SPBPB7E8.02 PE=4 SV=1	gb|EOB11496.1|	25	226	230	250	6e-82	125/202	61	Stage 0 sporulation protein yaaT [Nosema bombycis CQ1] gb|EOB14758.1| Stage 0 sporulation protein yaaT [Nosema bombycis CQ1]	gb|GAJS01044145.1|	1	248	248	476	1e-130	246/248	99	TSA: Chilo suppressalis Unigene45973_All transcribed RNA sequence	|IPR007557:PSP1, C-terminal|
orf00010_scaffold87	12116	12520	405	-	scaffold87																		ref|XP_002996014.1|	13	132	132	83.6	1e-18	59/132	44	hypothetical protein NCER_100959 [Nosema ceranae BRL01] gb|EEQ82343.1| hypothetical protein NCER_100959 [Nosema ceranae BRL01]
orf00011_scaffold87	12872	14467	1596	-	scaffold87	ECU03g0220	Ecu	O	COG0459, KOG0360	Chaperonin GroEL (HSP60 family), Chaperonin complex component, TCP-1 alpha subunit (CCT1)	CELLULAR PROCESSES AND SIGNALING	Posttranslational modification, protein turnover, chaperones	O	sp|Q8SSC9|TCPA_ENCCU	1	534	540	599	0	286/534	53	T-complex protein 1 subunit alpha OS=Encephalitozoon cuniculi (strain GB-M1) GN=TCP1 PE=1 SV=1	gb|EOB14753.1|	1	542	542	682	0	332/549	60	T-complex protein 1 subunit alpha [Nosema bombycis CQ1]	ref|XM_002995967.1|	68	1574	1596	563	1e-156	1213/1514	80	Nosema ceranae BRL01 hypothetical protein (NCER_100958) mRNA, complete cds	|IPR002423:Chaperonin Cpn60/TCP-1|IPR017998:Chaperone, tailless complex polypeptide 1|	|GO:0044267:cellular protein metabolic process|		|GO:0005524:ATP binding|
orf00001_scaffold88	22	489	468	-	scaffold88	ECU07g1750	Ecu	K	COG1095, KOG3298	DNA-directed RNA polymerase, subunit E', DNA-directed RNA polymerase subunit E'	INFORMATION STORAGE AND PROCESSING	Transcription	K	sp|Q7ZW41|RPB7_DANRE	1	172	172	125	4e-36	62/172	36	DNA-directed RNA polymerase II subunit RPB7 OS=Danio rerio GN=polr2g PE=2 SV=1	gb|EOB15010.1|	1	155	155	224	2e-73	104/155	67	DNA-directed RNA polymerase II subunit RPB7 [Nosema bombycis CQ1] gb|EOB15325.1| DNA-directed RNA polymerase II subunit RPB7 [Nosema bombycis CQ1]	ref|XM_002995424.1|	1	458	468	281	3e-72	379/458	82	Nosema ceranae BRL01 hypothetical protein (NCER_101623) mRNA, complete cds	|IPR003029:Ribosomal protein S1, RNA-binding domain|IPR005576:RNA polymerase Rpb7, N-terminal|	|GO:0006350:transcription|		|GO:0003723:RNA binding|GO:0003899:DNA-directed RNA polymerase activity|
orf00002_scaffold88	597	2444	1848	-	scaffold88																		gb|EOB13054.1|	1	226	269	142	3e-35	92/257	35	hypothetical protein NBO_224g0002 [Nosema bombycis CQ1]	gb|GAJS01029701.1|	313	1	313	515	1e-142	300/313	95	TSA: Chilo suppressalis Unigene30621_All transcribed RNA sequence
orf00003_scaffold88	3732	4214	483	+	scaffold88																											gb|GAJS01042862.1|	1	239	239	458	1e-125	237/239	99	TSA: Chilo suppressalis Unigene44690_All transcribed RNA sequence
orf00004_scaffold88	5743	6897	1155	-	scaffold88
orf00006_scaffold88	8951	10129	1179	+	scaffold88
orf00007_scaffold88	10455	10970	516	-	scaffold88	ECU02g0610	Ecu	J	COG0094, KOG0397	Ribosomal protein L5, 60S ribosomal protein L11	INFORMATION STORAGE AND PROCESSING	Translation, ribosomal structure and biogenesis	J	sp|Q8SSG9|RL11_ENCCU	5	173	173	238	3e-80	115/170	67	60S ribosomal protein L11 OS=Encephalitozoon cuniculi (strain GB-M1) GN=RPL11 PE=1 SV=2	gb|ADZ95687.1|	7	174	174	267	6e-90	123/168	73	60S ribosomal protein L11 [Nosema bombycis] gb|ADZ95688.1| 60S ribosomal protein L11 [Nosema bombycis] gb|EOB11325.1| 60S ribosomal protein L11 [Nosema bombycis CQ1] gb|EOB15521.1| 60S ribosomal protein L11 [Nosema bombycis CQ1]	ref|XM_002995294.1|	1	509	516	391	1e-105	431/509	84	Nosema ceranae BRL01 60S ribosomal protein L11, partial mRNA	|IPR002132:Ribosomal protein L5|	|GO:0006412:translation|	|GO:0005622:intracellular|GO:0005840:ribosome|	|GO:0003735:structural constituent of ribosome|
orf00001_scaffold89	132	1868	1737	+	scaffold89	ECU11g1200	Ecu	V, U	COG1132, KOG0057	ABC-type multidrug transport system, ATPase and permease components, Mitochondrial Fe/S cluster exporter, ABC superfamily	CELLULAR PROCESSES AND SIGNALING	Defense mechanisms , Intracellular trafficking, secretion, and vesicular transport	V, U	sp|Q9M0G9|AB24B_ARATH	212	651	680	227	7e-65	147/443	33	ABC transporter B family member 24, mitochondrial OS=Arabidopsis thaliana GN=ABCB24 PE=1 SV=1	ref|XP_003073968.1|	19	555	578	346	1e-109	189/540	35	ATM1 mitochondrial ABC transporter [Encephalitozoon intestinalis ATCC 50506] gb|ADM12608.1| ATM1 mitochondrial ABC transporter [Encephalitozoon intestinalis ATCC 50506]	gb|GAJS01046200.1|	1	266	266	456	1e-124	257/266	96	TSA: Chilo suppressalis Unigene48034_All transcribed RNA sequence	|IPR001140:ABC transporter, transmembrane domain|IPR003439:ABC transporter-like|IPR003593:ATPase, AAA+ type, core|	|GO:0006810:transport|GO:0055085:transmembrane transport|	|GO:0016021:integral to membrane|	|GO:0005524:ATP binding|GO:0042626:ATPase activity, coupled to transmembrane movement of substances|GO:0016887:ATPase activity|GO:0000166:nucleotide binding|GO:0017111:nucleoside-triphosphatase activity|
orf00002_scaffold89	2673	4385	1713	+	scaffold89	ECU11g1200	Ecu	V, U	COG1132, KOG0057	ABC-type multidrug transport system, ATPase and permease components, Mitochondrial Fe/S cluster exporter, ABC superfamily	CELLULAR PROCESSES AND SIGNALING	Defense mechanisms , Intracellular trafficking, secretion, and vesicular transport	V, U	sp|Q2HIE9|ATM1_CHAGB	79	568	603	246	9e-73	152/494	30	Iron-sulfur clusters transporter ATM1, mitochondrial OS=Chaetomium globosum (strain ATCC 6205 / CBS 148.51 / DSM 1962 / NBRC 6347 / NRRL 1970) GN=ATM1 PE=3 SV=1	gb|AFN84090.1|	5	567	578	418	1e-137	220/564	39	ATM1 mitochondrial ABC transporter [Encephalitozoon romaleae SJ-2008]										|IPR001140:ABC transporter, transmembrane domain|IPR003439:ABC transporter-like|IPR003593:ATPase, AAA+ type, core|	|GO:0006810:transport|GO:0055085:transmembrane transport|	|GO:0016021:integral to membrane|	|GO:0005524:ATP binding|GO:0042626:ATPase activity, coupled to transmembrane movement of substances|GO:0016887:ATPase activity|GO:0000166:nucleotide binding|GO:0017111:nucleoside-triphosphatase activity|
orf00003_scaffold89	5160	6152	993	+	scaffold89																		gb|EOB12111.1|	78	339	343	112	1e-25	80/264	30	hypothetical protein NBO_547g0003 [Nosema bombycis CQ1]	gb|GAJS01039613.1|	1	220	220	412	1e-111	217/220	98	TSA: Chilo suppressalis Unigene41437_All transcribed RNA sequence
orf00004_scaffold89	6162	6461	300	+	scaffold89	ECU11g0360	Ecu	R, KL	COG5088, KOG4086	Rad5p-binding protein, Transcriptional regulator SOH1	POORLY CHARACTERIZED, INFORMATION STORAGE AND PROCESSING	General function prediction only , Transcription	R, K	sp|Q8SU76|MED31_ENCCU	1	96	103	115	9e-34	50/96	52	Mediator of RNA polymerase II transcription subunit 31 OS=Encephalitozoon cuniculi (strain GB-M1) GN=SOH1 PE=3 SV=1	gb|EOB12316.1|	1	99	106	127	5e-37	59/99	59	Mediator of RNA polymerase II transcription subunit 31 [Nosema bombycis CQ1]										|IPR008831:Mediator complex, subunit Med31|	|GO:0045449:regulation of transcription|	|GO:0016592:mediator complex|	|GO:0016455:RNA polymerase II transcription mediator activity|
orf00005_scaffold89	6861	8285	1425	-	scaffold89	ECU07g1660	Ecu	J	COG0016, KOG2784	Phenylalanyl-tRNA synthetase alpha subunit, Phenylalanyl-tRNA synthetase, beta subunit	INFORMATION STORAGE AND PROCESSING	Translation, ribosomal structure and biogenesis	J	sp|C4V6K5|SYFA_NOSCE	1	474	474	734	0	345/474	72	Probable phenylalanine--tRNA ligase alpha subunit OS=Nosema ceranae (strain BRL01) GN=NCER_100038 PE=3 SV=1	gb|EOB13695.1|	1	473	473	619	0	297/473	62	Phenylalanyl-tRNA synthetase alpha chain [Nosema bombycis CQ1]	gb|GAJS01031312.1|	592	1	592	1134	0	587/592	99	TSA: Chilo suppressalis Unigene32661_All transcribed RNA sequence	|IPR002319:Phenylalanyl-tRNA synthetase|IPR004529:Phenylalanyl-tRNA synthetase, class IIc, alpha subunit|	|GO:0043039:tRNA aminoacylation|GO:0006412:translation|GO:0006432:phenylalanyl-tRNA aminoacylation|	|GO:0005737:cytoplasm|	|GO:0000049:tRNA binding|GO:0004812:aminoacyl-tRNA ligase activity|GO:0005524:ATP binding|GO:0000166:nucleotide binding|GO:0004826:phenylalanine-tRNA ligase activity|
orf00006_scaffold89	9245	9688	444	+	scaffold89																		ref|XP_002996846.1|	1	187	199	79.3	3e-16	57/187	30	hypothetical protein NCER_100037 [Nosema ceranae BRL01] gb|EEQ83175.1| hypothetical protein NCER_100037 [Nosema ceranae BRL01]
orf00007_scaffold89	10112	12187	2076	+	scaffold89	ECU11g0390	Ecu	U	COG5173, KOG2286	Exocyst complex subunit SEC6	CELLULAR PROCESSES AND SIGNALING	Intracellular trafficking, secretion, and vesicular transport	U										gb|EOB13693.1|	3	648	648	754	0	380/688	55	Exocyst complex component sec6, partial [Nosema bombycis CQ1]	ref|XM_002996799.1|	192	1736	2076	337	3e-88	1204/1546	77	Nosema ceranae BRL01 hypothetical protein (NCER_100036) mRNA, complete cds	|IPR010326:Exocyst complex component Sec6|
orf00008_scaffold89	12198	12713	516	-	scaffold89	ECU11g0400	ecu	TI	KOG4136	Predicted mitochondrial cholesterol transporter	CELLULAR PROCESSES AND SIGNALING	Signal transduction mechanisms	T										gb|EOB13692.1|	5	171	176	250	3e-83	120/167	71	Protein TEX261 [Nosema bombycis CQ1]	ref|XM_002996798.1|	1	357	522	216	2e-52	295/357	82	Nosema ceranae BRL01 hypothetical protein (NCER_100035) mRNA, complete cds	|IPR007277:Transmembrane adaptor Erv26|
orf00009_scaffold89	12866	14401	1536	+	scaffold89	ECU11g0350	Ecu	O	COG5044, KOG1439	RAB proteins geranylgeranyltransferase component A (RAB escort protein)	CELLULAR PROCESSES AND SIGNALING	Posttranslational modification, protein turnover, chaperones	O										gb|AFN84001.1|	6	223	362	157	1e-40	78/218	35	RAB protein geranylgeranyltransferase subunit A [Encephalitozoon romaleae SJ-2008]										|IPR002005:Rab GTPase activator|IPR018203:GDP dissociation inhibitor|	|GO:0043087:regulation of GTPase activity|
orf00010_scaffold89	14450	15235	786	+	scaffold89	ECU11g0330	---	---	---	---	---	---	---										ref|NP_586339.1|	2	261	263	120	5e-30	78/261	29	similarity to ribonucleoside diphosphate reductase (alpha chain) [Encephalitozoon cuniculi GB-M1] emb|CAD25943.1| similarity to ribonucleoside diphosphate reductase (alpha chain) [Encephalitozoon cuniculi GB-M1] gb|AGE94942.1| ribonucleoside diphosphate reductase [Encephalitozoon cuniculi]										|IPR006596:Nucleotide binding protein, PINc|
orf00001_scaffold90	257	2089	1833	+	scaffold90	ECU11g0890	Ecu	J	COG0143, KOG1247	Methionyl-tRNA synthetase	INFORMATION STORAGE AND PROCESSING	Translation, ribosomal structure and biogenesis	J	sp|C4V943|SYMC_NOSCE	8	560	560	848	0	412/604	68	Probable methionine--tRNA ligase, cytoplasmic OS=Nosema ceranae (strain BRL01) GN=NCER_101052 PE=3 SV=2	sp|C4V943.2|SYMC_NOSCE	8	560	560	848	0	412/604	68	RecName: Full=Probable methionine--tRNA ligase, cytoplasmic; AltName: Full=Methionyl-tRNA synthetase; Short=MetRS	gb|GAJS01032057.1|	1	586	586	1162	0	586/586	100	TSA: Chilo suppressalis Unigene33586_All transcribed RNA sequence	|IPR014758:Methionyl-tRNA synthetase|IPR015413:Aminoacyl-tRNA synthetase, class I (M)|	|GO:0006412:translation|GO:0006431:methionyl-tRNA aminoacylation|GO:0006418:tRNA aminoacylation for protein translation|	|GO:0005737:cytoplasm|	|GO:0000166:nucleotide binding|GO:0004825:methionine-tRNA ligase activity|GO:0005524:ATP binding|GO:0004812:aminoacyl-tRNA ligase activity|
orf00002_scaffold90	2302	4839	2538	-	scaffold90	ECU03g0700	Ecu	K, J	COG0557, KOG2102	Exoribonuclease R, Exosomal 3'-5' exoribonuclease complex, subunit Rrp44/Dis3	INFORMATION STORAGE AND PROCESSING	Transcription , Translation, ribosomal structure and biogenesis	K, J	sp|P37202|DIS3_SCHPO	7	900	970	399	1e-124	290/918	31	Exosome complex exonuclease dis3 OS=Schizosaccharomyces pombe (strain 972 / ATCC 24843) GN=dis3 PE=1 SV=1	ref|XP_003886939.1|	2	828	835	736	0	364/852	42	exoribonuclease R [Encephalitozoon hellem ATCC 50504] gb|AFM97958.1| exoribonuclease R [Encephalitozoon hellem ATCC 50504]	gb|GAJS01055500.1|	1	578	578	1114	0	574/578	99	TSA: Chilo suppressalis Unigene57345_All transcribed RNA sequence	|IPR001900:Ribonuclease II/R|			|GO:0003723:RNA binding|GO:0004540:ribonuclease activity|
orf00003_scaffold90	5262	6581	1320	-	scaffold90	ECU03g0820i	Ecu	Z	COG5023, KOG1375	Tubulin, Beta tubulin	CELLULAR PROCESSES AND SIGNALING	Cytoskeleton	Z	sp|Q8SS99|TBB_ENCCU	1	439	439	800	0	382/439	87	Tubulin beta chain OS=Encephalitozoon cuniculi (strain GB-M1) GN=TUB2 PE=1 SV=1	gb|AGN98095.1|	1	435	441	828	0	396/435	91	beta-tubulin [Nosema pernyi]	ref|XM_002995883.1|	1	1320	1320	1023	0	1119/1320	84	Nosema ceranae BRL01 hypothetical protein (NCER_101053) mRNA, complete cds	|IPR000217:Tubulin|IPR002453:Beta tubulin|IPR003008:Tubulin/FtsZ, GTPase domain|IPR018316:Tubulin/FtsZ, 2-layer sandwich domain|	|GO:0007017:microtubule-based process|GO:0007018:microtubule-based movement|GO:0051258:protein polymerization|	|GO:0005874:microtubule|GO:0043234:protein complex|	|GO:0005525:GTP binding|GO:0005198:structural molecule activity|GO:0003924:GTPase activity|
orf00005_scaffold90	10264	10581	318	+	scaffold90
orf00006_scaffold90	10583	11143	561	+	scaffold90																		gb|EOB13857.1|	151	218	219	73.9	1e-13	32/68	47	hypothetical protein NBO_54g0003 [Nosema bombycis CQ1]
orf00008_scaffold90	11573	12142	570	-	scaffold90	ECU01g1000	Ecu	I	COG0558, KOG3240	Phosphatidylglycerophosphate synthase, Phosphatidylinositol synthase	METABOLISM	Lipid transport and metabolism	I	sp|P06197|PIS_YEAST	14	213	220	86.7	5e-20	70/204	34	CDP-diacylglycerol--inositol 3-phosphatidyltransferase OS=Saccharomyces cerevisiae (strain ATCC 204508 / S288c) GN=PIS1 PE=1 SV=1	gb|EOB13299.1|	1	187	189	177	4e-54	92/187	49	CDP-diacylglycerol--inositol 3-phosphatidyltransferase [Nosema bombycis CQ1]										|IPR000462:CDP-alcohol phosphatidyltransferase|IPR014387:CDP-diacylglycerol-inositol 3-phosphatidyltransferase, eukaryote|	|GO:0008654:phospholipid biosynthetic process|	|GO:0016020:membrane|	|GO:0016780:phosphotransferase activity, for other substituted phosphate groups|
orf00009_scaffold90	13611	14102	492	+	scaffold90
orf00010_scaffold90	15194	15739	546	+	scaffold90
orf00001_scaffold92	2581	3348	768	+	scaffold92	ECU09g0220	Ecu	LO, LD	COG1474, KOG2227	Cdc6-related protein, AAA superfamily ATPase, Pre-initiation complex, subunit CDC6, AAA+ superfamily ATPase	INFORMATION STORAGE AND PROCESSING	Replication, recombination and repair	L										gb|EOB13985.1|	24	277	282	142	2e-38	95/261	36	hypothetical protein NBO_44g0003 [Nosema bombycis CQ1]
orf00002_scaffold92	3484	4398	915	-	scaffold92	ECU09g0240	---	---	---	---	---	---	---										gb|AGE96229.1|	48	281	281	114	6e-27	75/244	30	hypothetical protein ECU09_0240 [Encephalitozoon cuniculi]	gb|GAJS01040189.1|	1	223	223	387	1e-103	216/223	96	TSA: Chilo suppressalis Unigene42013_All transcribed RNA sequence
orf00003_scaffold92	4516	5250	735	-	scaffold92	ECU09g0230	Ecu	R	COG5273, KOG1311	Uncharacterized protein containing DHHC-type Zn finger, DHHC-type Zn-finger proteins	POORLY CHARACTERIZED	General function prediction only	R	sp|Q4PE27|PFA4_USTMA	165	366	604	91.3	8e-20	60/206	29	Palmitoyltransferase PFA4 OS=Ustilago maydis (strain 521 / FGSC 9021) GN=PFA4 PE=3 SV=1	ref|XP_955575.1|	48	258	275	132	1e-34	80/223	35	hypothetical protein ECU09_0230 [Encephalitozoon cuniculi GB-M1] emb|CAD26994.1| similarity to HYPOTHETICAL TRANSMEMBRANE PROTEINS YN66_yeast [Encephalitozoon cuniculi GB-M1] gb|AGE96230.1| hypothetical protein ECU09_0230 [Encephalitozoon cuniculi]	ref|XM_002996136.1|	268	365	741	83.8	2e-12	84/98	85	Nosema ceranae BRL01 hypothetical protein (NCER_100765) mRNA, complete cds	|IPR001594:Zinc finger, DHHC-type, palmitoyltransferase|			|GO:0008270:zinc ion binding|
orf00006_scaffold92	9385	10125	741	-	scaffold92
orf00007_scaffold92	11114	11833	720	+	scaffold92	ECU03g1360	Ecu	S, R	COG4286, KOG2948	Uncharacterized conserved protein related to MYG1 family, Predicted metal-binding protein	POORLY CHARACTERIZED	Function unknown , General function prediction only	S, R	sp|Q9JK81|MYG1_MOUSE	40	238	380	116	2e-29	73/199	36	UPF0160 protein MYG1, mitochondrial OS=Mus musculus GN=Myg1 PE=2 SV=1	gb|EOB12587.1|	17	226	310	206	6e-63	104/210	49	UPF0160 protein [Nosema bombycis CQ1]										|IPR003226:Metal-dependent protein hydrolase|
orf00008_scaffold92	12226	13296	1071	+	scaffold92																		gb|EOB13240.1|	2	326	330	140	6e-36	112/330	33	hypothetical protein NBO_96g0002 [Nosema bombycis CQ1]										|IPR013197:RNA polymerase III subunit RPC82-related, helix-turn-helix|
orf00009_scaffold92	13641	14504	864	+	scaffold92	ECU09g0260	---	---	---	---	---	---	---										ref|XP_955578.1|	1	271	400	89	4e-17	68/272	25	hypothetical protein ECU09_0260 [Encephalitozoon cuniculi GB-M1] emb|CAD26997.1| similarity to HYPOTHETICAL PROTEIN YGX3_yeast [Encephalitozoon cuniculi GB-M1]	gb|GAJS01035740.1|	1	201	201	398	1e-107	201/201	100	TSA: Chilo suppressalis Unigene37562_All transcribed RNA sequence
orf00002_scaffold94	3950	4912	963	+	scaffold94	ECU03g0560	Ecu	R	COG5210, KOG4567	GTPase-activating protein	POORLY CHARACTERIZED	General function prediction only	R	sp|Q9NVG8|TBC13_HUMAN	200	397	400	109	5e-26	63/198	31	TBC1 domain family member 13 OS=Homo sapiens GN=TBC1D13 PE=1 SV=3	gb|EOB15414.1|	25	330	339	245	1e-76	130/306	42	TBC1 domain family member 13 [Nosema bombycis CQ1]										|IPR000195:Rab-GAP/TBC domain|	|GO:0032313:regulation of Rab GTPase activity|	|GO:0005622:intracellular|	|GO:0005097:Rab GTPase activator activity|
orf00004_scaffold94	6032	7222	1191	+	scaffold94	ECU06g0750	Ecu	O	COG1025, KOG0959	Secreted/periplasmic Zn-dependent peptidases, insulinase-like, N-arginine dibasic convertase NRD1 and related Zn2+-dependent endopeptidases, insulinase superfamily	CELLULAR PROCESSES AND SIGNALING	Posttranslational modification, protein turnover, chaperones	O										gb|EOB13973.1|	5	404	407	178	4e-49	131/408	32	A-factor-processing enzyme [Nosema bombycis CQ1]										|IPR007863:Peptidase M16, C-terminal|	|GO:0006508:proteolysis|		|GO:0004222:metalloendopeptidase activity|GO:0008270:zinc ion binding|
orf00005_scaffold94	8506	9183	678	+	scaffold94	ECU09g0990	Ecu	FJ, A	COG0590, KOG2771	Cytosine/adenosine deaminases, Subunit of tRNA-specific adenosine-34 deaminase	METABOLISM, INFORMATION STORAGE AND PROCESSING	Nucleotide transport and metabolism , RNA processing and modification	F, A	sp|Q8JFW4|ADAT3_DANRE	259	322	336	68.9	1e-12	31/64	48	Probable inactive tRNA-specific adenosine deaminase-like protein 3 OS=Danio rerio GN=adat3 PE=2 SV=2	gb|AFN83756.1|	3	255	262	167	2e-48	96/255	37	hypothetical protein EROM_091400 [Encephalitozoon romaleae SJ-2008]	gb|GAJS01042726.1|	238	1	238	464	1e-127	237/238	99	TSA: Chilo suppressalis Unigene44552_All transcribed RNA sequence
orf00006_scaffold94	9420	10346	927	+	scaffold94	ECU01g1080	Ecu	J, A	COG0144, KOG1122	tRNA and rRNA cytosine-C5-methylases, tRNA and rRNA cytosine-C5-methylase (nucleolar protein NOL1/NOP2)	INFORMATION STORAGE AND PROCESSING	Translation, ribosomal structure and biogenesis , RNA processing and modification	J, A	sp|P40991|NOP2_YEAST	241	547	618	326	1e-106	158/307	51	Putative ribosomal RNA methyltransferase Nop2 OS=Saccharomyces cerevisiae (strain ATCC 204508 / S288c) GN=NOP2 PE=1 SV=1	gb|EOB15413.1|	1	305	309	485	1e-172	222/305	72	putative RNA methyltransferase NOL1 [Nosema bombycis CQ1]	gb|GAJS01054841.1|	495	1	495	957	0	492/495	99	TSA: Chilo suppressalis Unigene56683_All transcribed RNA sequence	|IPR001678:Bacterial Fmu (Sun)/eukaryotic nucleolar NOL1/Nop2p|IPR011023:Nop2p|IPR023267:RNA (C5-cytosine) methyltransferase|	|GO:0006364:rRNA processing|		|GO:0003723:RNA binding|GO:0008757:S-adenosylmethionine-dependent methyltransferase activity|
orf00007_scaffold94	11157	11693	537	+	scaffold94
orf00008_scaffold94	11735	13093	1359	-	scaffold94	ECU01g1090	---	---	---	---	---	---	---										ref|XP_003886701.1|	156	478	479	197	9e-55	121/340	35	hypothetical protein EHEL_010970 [Encephalitozoon hellem ATCC 50504] gb|AFM97720.1| hypothetical protein EHEL_010970 [Encephalitozoon hellem ATCC 50504]	gb|GAJS01050783.1|	1	332	332	611	1e-171	326/332	98	TSA: Chilo suppressalis Unigene52621_All transcribed RNA sequence	|IPR001005:SANT domain, DNA binding|			|GO:0003677:DNA binding|
orf00009_scaffold94	14286	14585	300	+	scaffold94	ECU01g1095	Ecu	OD, O	COG5194, KOG2930	Component of SCF ubiquitin ligase and anaphase-promoting complex, SCF ubiquitin ligase, Rbx1 component	CELLULAR PROCESSES AND SIGNALING	Posttranslational modification, protein turnover, chaperones	O	sp|Q9W5E1|RBX1A_DROME	18	103	108	112	2e-32	49/86	56	RING-box protein 1A OS=Drosophila melanogaster GN=Roc1a PE=1 SV=1	ref|XP_003886702.1|	1	92	92	157	6e-49	69/92	75	SCF ubiquitin ligase and anaphase-promoting complex protein [Encephalitozoon hellem ATCC 50504] gb|AFM97721.1| SCF ubiquitin ligase and anaphase-promoting complex protein [Encephalitozoon hellem ATCC 50504]	gb|GAJS01047296.1|	278	1	278	511	1e-141	273/278	98	TSA: Chilo suppressalis Unigene49131_All transcribed RNA sequence
orf00001_scaffold95	1214	3472	2259	-	scaffold95	ECU02g1110	---	---	---	---	---	---	---										gb|EOB13393.1|	1	761	799	287	1e-82	237/788	30	hypothetical protein NBO_77g0003 [Nosema bombycis CQ1]
orf00002_scaffold95	4190	4846	657	-	scaffold95	ECU02g1120	ecu	A	KOG2051	Nonsense-mediated mRNA decay 2 protein	INFORMATION STORAGE AND PROCESSING	RNA processing and modification	A										gb|EOB12499.1|	48	254	256	139	7e-38	82/209	39	hypothetical protein NBO_423g0003 [Nosema bombycis CQ1]
orf00003_scaffold95	5012	5998	987	-	scaffold95	ECU02g1120	ecu	A	KOG2051	Nonsense-mediated mRNA decay 2 protein	INFORMATION STORAGE AND PROCESSING	RNA processing and modification	A										gb|EOB12500.1|	1	317	325	184	7e-53	118/321	36	hypothetical protein NBO_423g0004 [Nosema bombycis CQ1]
orf00004_scaffold95	6222	8354	2133	+	scaffold95	ECU02g1130	Ecu	TDBLU, TBLD	COG5032, KOG0890	Phosphatidylinositol kinase and protein kinases of the PI-3 kinase family, Protein kinase of the PI-3 kinase family involved in mitotic growth, DNA repair and meiotic recombination	CELLULAR PROCESSES AND SIGNALING	Signal transduction mechanisms	T	sp|Q8SSE7|ATR_ENCCU	8	179	1805	82.8	7e-15	54/172	31	Probable serine/threonine-protein kinase MEC1 homolog OS=Encephalitozoon cuniculi (strain GB-M1) GN=MEC1 PE=3 SV=2	sp|Q8SSE7.2|ATR_ENCCU	8	179	1805	82.8	4e-13	54/172	31	RecName: Full=Probable serine/threonine-protein kinase MEC1 homolog; AltName: Full=ATR homolog; AltName: Full=DNA-damage checkpoint kinase MEC1 homolog emb|CAD25142.2| PROTEIN KINASE OF THE PI3/PI4 FAMILY [Encephalitozoon cuniculi GB-M1]
orf00005_scaffold95	8442	10508	2067	+	scaffold95	ECU02g1130	Ecu	TDBLU, TBLD	COG5032, KOG0890	Phosphatidylinositol kinase and protein kinases of the PI-3 kinase family, Protein kinase of the PI-3 kinase family involved in mitotic growth, DNA repair and meiotic recombination	CELLULAR PROCESSES AND SIGNALING	Signal transduction mechanisms	T	sp|Q8SSE7|ATR_ENCCU	1198	1805	1805	427	1e-131	238/611	38	Probable serine/threonine-protein kinase MEC1 homolog OS=Encephalitozoon cuniculi (strain GB-M1) GN=MEC1 PE=3 SV=2	ref|XP_003886841.1|	1065	1808	1808	440	1e-133	267/747	35	protein kinase domain-containing protein [Encephalitozoon hellem ATCC 50504] gb|AFM97860.1| protein kinase domain-containing protein [Encephalitozoon hellem ATCC 50504]	gb|GAJS01051652.1|	1	353	353	692	0	352/353	99	TSA: Chilo suppressalis Unigene53493_All transcribed RNA sequence	|IPR000403:Phosphatidylinositol 3-/4-kinase, catalytic|IPR003152:PIK-related kinase, FATC|IPR019734:Tetratricopeptide repeat|			|GO:0016773:phosphotransferase activity, alcohol group as acceptor|GO:0005515:protein binding|
orf00006_scaffold95	10501	10872	372	-	scaffold95
orf00007_scaffold95	11397	11936	540	-	scaffold95	ECU02g1140	---	---	---	---	---	---	---										gb|EOB13115.1|	1	154	168	152	1e-44	83/164	50	signal peptidase 21kDa subunit [Nosema bombycis CQ1]										|IPR009582:Signal peptidase complex subunit 2|	|GO:0006465:signal peptide processing|	|GO:0005787:signal peptidase complex|GO:0016021:integral to membrane|	|GO:0008233:peptidase activity|
orf00009_scaffold95	12021	14156	2136	+	scaffold95	ECU02g1150	Ecu	L	COG1241, KOG0478	Predicted ATPase involved in replication control, Cdc46/Mcm family, DNA replication licensing factor, MCM4 component	INFORMATION STORAGE AND PROCESSING	Replication, recombination and repair	L	sp|Q6GL41|MCM4_XENTR	151	853	863	577	0	295/705	41	DNA replication licensing factor mcm4 OS=Xenopus tropicalis GN=mcm4 PE=2 SV=1	ref|XP_003072468.1|	5	707	708	947	0	447/705	63	DNA replication licensing factor Mcm4 [Encephalitozoon intestinalis ATCC 50506] gb|ADM11108.1| DNA replication licensing factor Mcm4 [Encephalitozoon intestinalis ATCC 50506]	gb|GAJS01056075.1|	745	1	745	1453	0	742/745	99	TSA: Chilo suppressalis Unigene57921_All transcribed RNA sequence	|IPR001208:DNA-dependent ATPase MCM|IPR008047:MCM protein 4|	|GO:0006260:DNA replication|GO:0006270:DNA-dependent DNA replication initiation|		|GO:0003677:DNA binding|GO:0005524:ATP binding|
orf00010_scaffold95	14158	14559	402	-	scaffold95																		ref|XP_002995316.1|	1	131	133	155	3e-47	79/132	59	hypothetical protein NCER_101838 [Nosema ceranae BRL01] gb|EEQ81645.1| hypothetical protein NCER_101838 [Nosema ceranae BRL01]	gb|GAJS01037989.1|	1	211	212	410	1e-111	210/211	99	TSA: Chilo suppressalis Unigene39813_All transcribed RNA sequence	|IPR004087:K Homology|IPR018111:K Homology, type 1, subgroup|			|GO:0003723:RNA binding|
orf00001_scaffold97	847	1722	876	-	scaffold97																		gb|ELA47895.1|	28	311	333	73.6	6e-12	66/286	23	hypothetical protein VCUG_00615 [Vavraia culicis 'floridensis']
orf00003_scaffold97	3309	4670	1362	-	scaffold97																		gb|EOB13604.1|	1	509	510	214	4e-61	160/509	31	hypothetical protein NBO_65g0008 [Nosema bombycis CQ1]	gb|GAJS01043262.1|	1	242	242	440	1e-119	237/242	97	TSA: Chilo suppressalis Unigene45090_All transcribed RNA sequence
orf00004_scaffold97	7283	8221	939	-	scaffold97																		gb|ELA47895.1|	94	311	333	75.1	2e-12	60/226	26	hypothetical protein VCUG_00615 [Vavraia culicis 'floridensis']
orf00005_scaffold97	9741	10670	930	-	scaffold97
orf00006_scaffold97	11758	13176	1419	-	scaffold97	ECU09g1810	---	---	---	---	---	---	---										gb|EOB13605.1|	396	674	674	129	6e-29	98/280	35	hypothetical protein NBO_65g0009, partial [Nosema bombycis CQ1]	ref|XM_002996039.1|	1072	1152	1698	81.8	2e-11	71/81	87	Nosema ceranae BRL01 hypothetical protein (NCER_100868) mRNA, complete cds
orf00001_scaffold98	110	580	471	-	scaffold98	ECU01g1040	Ecu	K, KDR	COG5601, KOG2151	General negative regulator of transcription subunit, Predicted transcriptional regulator	INFORMATION STORAGE AND PROCESSING	Transcription	K										gb|EOB14792.1|	2	147	158	120	1e-32	62/146	42	general negative regulator of transcription [Nosema bombycis CQ1]	ref|XM_002995609.1|	156	246	471	77.8	9e-11	78/91	85	Nosema ceranae BRL01 hypothetical protein (NCER_101390) mRNA, complete cds	|IPR007282:NOT2/NOT3/NOT5|	|GO:0045449:regulation of transcription|	|GO:0005634:nucleus|	|GO:0030528:transcription regulator activity|
orf00002_scaffold98	1014	2216	1203	-	scaffold98	ECU09g1380	Ecu	J	COG1499, KOG2613	NMD protein affecting ribosome stability and mRNA decay	INFORMATION STORAGE AND PROCESSING	Translation, ribosomal structure and biogenesis	J	sp|Q55BF2|NMD3_DICDI	37	395	530	245	5e-75	134/362	37	60S ribosomal export protein NMD3 OS=Dictyostelium discoideum GN=nmd3 PE=3 SV=1	ref|XP_955691.1|	27	415	424	389	1e-130	187/396	47	nonsense-mediated mRNA decay protein [Encephalitozoon cuniculi GB-M1] emb|CAD27110.1| NON SENSE MEDIATED mRNA DECAY PROTEIN 3 [Encephalitozoon cuniculi GB-M1]	gb|GAJS01052532.1|	1	376	376	714	0	372/376	98	TSA: Chilo suppressalis Unigene54373_All transcribed RNA sequence	|IPR007064:NMD3|
orf00003_scaffold98	2310	3494	1185	-	scaffold98	ECU09g1390	Ecu	K, L	COG1224, KOG1942	DNA helicase TIP49, TBP-interacting protein, DNA helicase, TBP-interacting protein	INFORMATION STORAGE AND PROCESSING	Transcription , Replication, recombination and repair	K, L	sp|Q8STP2|RUVB1_ENCCU	1	425	426	335	1e-111	171/425	40	RuvB-like protein 1 OS=Encephalitozoon cuniculi (strain GB-M1) GN=RVB1 PE=1 SV=1	ref|XP_003073619.1|	8	425	426	337	1e-110	170/418	40	TIP49-like DNA helicase [Encephalitozoon intestinalis ATCC 50506] gb|ADM12259.1| TIP49-like DNA helicase [Encephalitozoon intestinalis ATCC 50506]	gb|GAJS01053100.1|	396	1	396	777	0	395/396	99	TSA: Chilo suppressalis Unigene54941_All transcribed RNA sequence	|IPR003593:ATPase, AAA+ type, core|IPR010339:TIP49, C-terminal|			|GO:0000166:nucleotide binding|GO:0017111:nucleoside-triphosphatase activity|GO:0003678:DNA helicase activity|GO:0005524:ATP binding|
orf00005_scaffold98	4052	5800	1749	+	scaffold98	ECU05g1530_2	Ecu	L	COG0470	ATPase involved in DNA replication	INFORMATION STORAGE AND PROCESSING	Replication, recombination and repair	L	sp|P35251|RFC1_HUMAN	412	1087	1148	270	6e-78	216/687	31	Replication factor C subunit 1 OS=Homo sapiens GN=RFC1 PE=1 SV=4	ref|NP_597496.1|	8	560	568	534	0	271/576	47	DNA REPLICATION FACTOR C SUBUNIT [Encephalitozoon cuniculi GB-M1] emb|CAD26673.1| DNA REPLICATION FACTOR C SUBUNIT [Encephalitozoon cuniculi GB-M1]	ref|XM_002995408.1|	1085	1310	1797	107	4e-19	183/226	80	Nosema ceranae BRL01 hypothetical protein (NCER_101643) mRNA, complete cds	|IPR001357:BRCT|IPR003593:ATPase, AAA+ type, core|IPR003959:ATPase, AAA-type, core|IPR013725:DNA replication factor RFC1, C-terminal|	|GO:0006260:DNA replication|	|GO:0005622:intracellular|GO:0005663:DNA replication factor C complex|	|GO:0000166:nucleotide binding|GO:0017111:nucleoside-triphosphatase activity|GO:0005524:ATP binding|GO:0003689:DNA clamp loader activity|
orf00006_scaffold98	5991	6659	669	-	scaffold98
orf00007_scaffold98	7632	8849	1218	+	scaffold98																		gb|EOB14799.1|	78	525	525	175	1e-46	128/448	28	hypothetical protein NBO_15g0011 [Nosema bombycis CQ1]
orf00008_scaffold98	8851	9963	1113	-	scaffold98																											gb|GAJS01054366.1|	1	459	459	862	0	453/459	98	TSA: Chilo suppressalis Unigene56208_All transcribed RNA sequence
orf00012_scaffold98	10551	12656	2106	+	scaffold98	ECU02g1460	Ecu	U	COG5028, KOG1984	Vesicle coat complex COPII, subunit SEC24/subunit SFB2/subunit SFB3, Vesicle coat complex COPII, subunit SFB3	CELLULAR PROCESSES AND SIGNALING	Intracellular trafficking, secretion, and vesicular transport	U	sp|O94855|SC24D_HUMAN	672	1027	1032	106	2e-22	90/358	25	Protein transport protein Sec24D OS=Homo sapiens GN=SEC24D PE=1 SV=2	gb|AFN82612.1|	199	713	713	296	3e-87	186/520	35	Vesicle coat complex COPII subunit Sec24 [Encephalitozoon romaleae SJ-2008]	gb|GAJS01041363.1|	230	1	230	424	1e-114	226/230	98	TSA: Chilo suppressalis Unigene43189_All transcribed RNA sequence	|IPR007123:Gelsolin domain|IPR012990:Sec23/Sec24 beta-sandwich|
orf00001_scaffold99	109	1338	1230	+	scaffold99	ECU09g1200	Ecu	LKJ	COG0513, KOG0327	Superfamily II DNA and RNA helicases, Translation initiation factor 4F, helicase subunit (eIF-4A) and related helicases	INFORMATION STORAGE AND PROCESSING	Replication, recombination and repair , Translation, ribosomal structure and biogenesis	L, J	sp|Q8SQM5|IF4A_ENCCU	34	418	425	492	1e-172	240/385	62	ATP-dependent RNA helicase eIF4A OS=Encephalitozoon cuniculi (strain GB-M1) GN=TIF1 PE=1 SV=1	gb|EOB14043.1|	11	399	410	552	0	274/391	70	ATP-dependent RNA helicase eIF4A [Nosema bombycis CQ1]	ref|XM_002995940.1|	88	1224	1227	644	0	934/1137	82	Nosema ceranae BRL01 hypothetical protein (NCER_100997) mRNA, complete cds	|IPR001650:Helicase, C-terminal|IPR011545:DNA/RNA helicase, DEAD/DEAH box type, N-terminal|IPR014001:DEAD-like helicase|			|GO:0003676:nucleic acid binding|GO:0004386:helicase activity|GO:0005524:ATP binding|GO:0008026:ATP-dependent helicase activity|
orf00002_scaffold99	2887	6111	3225	+	scaffold99	ECU09g1440	Ecu	P	COG0474, KOG0210	Cation transport ATPase, P-type ATPase	METABOLISM	Inorganic ion transport and metabolism	P	sp|P40527|ATC7_YEAST	356	1146	1151	652	0	342/813	42	Probable phospholipid-transporting ATPase NEO1 OS=Saccharomyces cerevisiae (strain ATCC 204508 / S288c) GN=NEO1 PE=1 SV=1	ref|XP_003073614.1|	5	1094	1097	1091	0	559/1106	50	phospholipid-transporting ATPase [Encephalitozoon intestinalis ATCC 50506] gb|ADM12254.1| phospholipid-transporting ATPase [Encephalitozoon intestinalis ATCC 50506]	gb|GAJS01033695.1|	564	1227	1228	1269	0	658/664	99	TSA: Chilo suppressalis Unigene35514_All transcribed RNA sequence	|IPR001757:ATPase, P-type, K/Mg/Cd/Cu/Zn/Na/Ca/Na/H-transporter|IPR005834:Haloacid dehalogenase-like hydrolase|IPR006539:ATPase, P-type, phospholipid-translocating, flippase|IPR008250:ATPase, P-type, ATPase-associated domain|	|GO:0006754:ATP biosynthetic process|GO:0008152:metabolic process|GO:0015914:phospholipid transport|	|GO:0016020:membrane|GO:0016021:integral to membrane|	|GO:0005524:ATP binding|GO:0015662:ATPase activity, coupled to transmembrane movement of ions, phosphorylative mechanism|GO:0003824:catalytic activity|GO:0000287:magnesium ion binding|GO:0004012:phospholipid-translocating ATPase activity|GO:0016820:hydrolase activity, acting on acid anhydrides, catalyzing transmembrane movement of substances|
orf00003_scaffold99	7412	7801	390	-	scaffold99
orf00004_scaffold99	8996	9799	804	-	scaffold99
orf00005_scaffold99	10754	11986	1233	-	scaffold99																		ref|XP_002995311.1|	5	405	410	216	3e-63	148/415	35	hypothetical protein NCER_101848 [Nosema ceranae BRL01] gb|EEQ81640.1| hypothetical protein NCER_101848 [Nosema ceranae BRL01]
orf00006_scaffold99	12505	13041	537	-	scaffold99	ECU09g1280	---	---	---	---	---	---	---										gb|AFN83683.1|	1	162	171	125	4e-34	64/162	39	hypothetical protein EROM_090660 [Encephalitozoon romaleae SJ-2008]
orf00007_scaffold99	13540	14286	747	+	scaffold99	ECU09g1460	---	---	---	---	---	---	---										ref|XP_003887996.1|	6	262	287	92.4	2e-19	67/257	26	hypothetical protein EHEL_091200 [Encephalitozoon hellem ATCC 50504] gb|AFM99015.1| hypothetical protein EHEL_091200 [Encephalitozoon hellem ATCC 50504]
orf00001_scaffold100	444	941	498	+	scaffold100	ECU11g1860	---	---	---	---	---	---	---										ref|XP_003888429.1|	1	162	165	131	2e-36	68/162	41	hypothetical protein EHEL_111750 [Encephalitozoon hellem ATCC 50504] gb|AFM99448.1| hypothetical protein EHEL_111750 [Encephalitozoon hellem ATCC 50504]	ref|XM_002995177.1|	79	379	498	137	1e-28	243/301	80	Nosema ceranae BRL01 hypothetical protein (NCER_101973) mRNA, complete cds
orf00002_scaffold100	1148	1396	249	+	scaffold100
orf00003_scaffold100	1525	3087	1563	+	scaffold100	ECU06g0950	---	---	---	---	---	---	---										ref|XP_003887442.1|	150	527	603	110	1e-22	94/379	24	hypothetical protein EHEL_060900 [Encephalitozoon hellem ATCC 50504] gb|AFM98461.1| hypothetical protein EHEL_060900 [Encephalitozoon hellem ATCC 50504]	gb|GAJS01036788.1|	1	206	206	408	1e-110	206/206	100	TSA: Chilo suppressalis Unigene38612_All transcribed RNA sequence
orf00004_scaffold100	3329	4249	921	+	scaffold100	ECU02g0300	Ecu	O	COG2214, KOG0716	DnaJ-class molecular chaperone, Molecular chaperone (DnaJ superfamily)	CELLULAR PROCESSES AND SIGNALING	Posttranslational modification, protein turnover, chaperones	O										ref|XP_003886761.1|	1	328	335	119	2e-28	105/331	31	hypothetical protein EHEL_020230 [Encephalitozoon hellem ATCC 50504] gb|AFM97780.1| hypothetical protein EHEL_020230 [Encephalitozoon hellem ATCC 50504]										|IPR001623:Heat shock protein DnaJ, N-terminal|IPR003095:Heat shock protein DnaJ|	|GO:0006457:protein folding|		|GO:0031072:heat shock protein binding|GO:0051082:unfolded protein binding|
[truncated: 1,221 more rows]
